# Supplementary material for: Origin and significance of the human DNase repertoire
Source: Sci Rep. 2022 Jun 20;12:10364. doi: 10.1038/s41598-022-14133-w (PMC9208542; doi:10.1038/s41598-022-14133-w)
Supplement: Supplementary file 2 — Supplementary Information 2. [file 41598_2022_14133_MOESM2_ESM.xlsx]

## Sheet: DNase1
ORGANISM	ENSEMBL ID	NCBI ID	UNIPROT ID	DB DESCRIPTION	NEW CLASSIFICATION	NOMENCLATURE
Homo sapiens	ENSP00000246949	N.A.	P24855	Deoxyribonuclease-1	DNase1	Hsap1
Homo sapiens	ENSP00000014935	N.A.	P49184	Deoxyribonuclease-1-like1	DNase1L1	Hsap1L1
Homo sapiens	ENSP00000316938	N.A.	Q92874	Deoxyribonuclease-1-like2	DNase1L2	Hsap1L2
Homo sapiens	ENSP00000378053	N.A.	Q13609	Deoxyribonuclease gamma	DNase1L3	Hsap1L3
Mus musculus	ENSMUSP00000006136	N.A.	P49183	Deoxyribonuclease-1	DNase1	Mmus1
Mus musculus	ENSMUSP00000019232	N.A.	Q9D7J6	Deoxyribonuclease-1-like1	DNase1L1	Mmus1L1
Mus musculus	ENSMUSP00000085862	N.A.	Q9D1G0	Deoxyribonuclease-1-like2	DNase1L2	Mmus1L2
Mus musculus	ENSMUSP00000026315	N.A.	O55070	Deoxyribonuclease gamma	DNase1L3	Mmus1L3
Bos taurus	ENSBTAP00000026784	N.A.	N.A.	Deoxyribonuclease-1	DNase1	Btau1
Bos taurus	ENSBTAP00000009806	N.A.	N.A.	Deoxyribonuclease-1-like1	DNase1L1	Btau1L1
Bos taurus	ENSBTAP00000013142	N.A.	N.A.	Deoxyribonuclease-1-like2	DNase1L2	Btau1L2
Bos taurus	ENSBTAP00000024347	N.A.	N.A.	Deoxyribonuclease-1-like3	DNase1L3	Btau1L3
Loxodonta africana	ENSLAFP00000025122	N.A.	N.A.	Deoxyribonuclease-1	DNase1	Lafr1
Loxodonta africana	ENSLAFP00000002912	N.A.	N.A.	Deoxyribonuclease-1-like1	DNase1L1	Lafr1L1
Loxodonta africana	ENSLAFP00000027192	N.A.	N.A.	Deoxyribonuclease-1-like2	DNase1L2	Lafr1L2
Loxodonta africana	ENSLAFP00000005281	N.A.	N.A.	Deoxyribonuclease-1-like3	DNase1L3	Lafr1L3
Rattus norvegicus	ENSRNOP00000009283	N.A.	P21704	Deoxyribonuclease-1	DNase1	Rnor1
Rattus norvegicus	ENSRNOP00000073157	N.A.	Q2QDE7	Deoxyribonuclease-1-like1	DNase1L1	Rnor1L1
Rattus norvegicus	ENSRNOP00000012203	N.A.	D3ZF29	Deoxyribonuclease-1-like2	DNase1L2	Rnor1L2
Rattus norvegicus	ENSRNOP00000012532	N.A.	O89107	Deoxyribonuclease-1-like3	DNase1L3	Rnor1L3
Camelus dromedarius	ENSCDRP00005010185	N.A.	N.A.	Deoxyribonuclease-1	DNase1	Cdro1
Camelus dromedarius	ENSCDRP00005017547	N.A.	N.A.	Deoxyribonuclease-1-like1	DNase1L1	Cdro1L1
Camelus dromedarius	ENSCDRP00005022305	N.A.	N.A.	Deoxyribonuclease-1-like2	DNase1L2	Cdro1L2
Camelus dromedarius	ENSCDRP00005027843	N.A.	N.A.	Deoxyribonuclease-1-like3	DNase1L3	Cdro1L3
Balaenoptera musculus	ENSBMSP00010020088	N.A.	N.A.	Deoxyribonuclease-1	DNase1	Bmus1
Balaenoptera musculus	ENSBMSP00010029176	N.A.	N.A.	Deoxyribonuclease-1-like1	DNase1L1	Bmus1L1
Balaenoptera musculus	ENSBMSP00010016353	N.A.	N.A.	Deoxyribonuclease-1-like2	DNase1L2	Bmus1L2
Balaenoptera musculus	ENSBMSP00010014382	N.A.	N.A.	Deoxyribonuclease-1-like3	DNase1L3	Bmus1L3
Macaca mulatta	ENSMMUP00000078123	N.A.	F7EHR8	Deoxyribonuclease-1	DNase1	Mmul1
Macaca mulatta	ENSMMUP00000072316	N.A.	F7FYN3	Deoxyribonuclease-1-like1	DNase1L1	Mmul1L1
Macaca mulatta	ENSMMUP00000053522	N.A.	A0A1D5QZP0	Deoxyribonuclease-1-like2	DNase1L2	Mmul1L2
Macaca mulatta	ENSMMUP00000057699	N.A.	G7MKZ9	Deoxyribonuclease-1-like3	DNase1L3	Mmul1L3
Microcebus murinus	ENSMICP00000008302	N.A.	N.A.	Deoxyribonuclease-1	DNase1	Mmur1
Microcebus murinus	ENSMICP00000019540	N.A.	N.A.	Deoxyribonuclease-1-like1	DNase1L1	Mmur1L1
Microcebus murinus	ENSMICP00000005382	N.A.	N.A.	Deoxyribonuclease-1-like2	DNase1L2	Mmur1L2
Microcebus murinus	ENSMICP00000025095	N.A.	N.A.	Deoxyribonuclease-1-like3	DNase1L3	Mmur1L3
Monodelphis domestica	ENSMODP00000020496	N.A.	F7E8P4	Deoxyribonuclease-1	DNase1	Mdom1
Monodelphis domestica	ENSMODP00000010905.3	N.A.	F6RGU8	Deoxyribonuclease-1-like1	DNase1L1	Mdom1L1
Monodelphis domestica	N.A.	XP_007506941.1	N.A.	Deoxyribonuclease-1-like isoform X1	DNase1L1L	Mdom1L1L
Monodelphis domestica	ENSMODP00000019845	N.A.	A0EQL1	Deoxyribonuclease-1-like2	DNase1L2	Mdom1L2
Monodelphis domestica	ENSMODP00000002771	N.A.	F7CVX4	Deoxyribonuclease-1-like3	DNase1L3	Mdom1L3
Ornithorhynchus anatinus	ENSOANP00000002141	N.A.	F7F2T5	Deoxyribonuclease-1	DNase1	Oana1
Ornithorhynchus anatinus	ENSOANP00000049753	N.A.	N.A.	Deoxyribonuclease-1-like1	DNase1L1	Oana1L1
Ornithorhynchus anatinus	N.A.	XP_028923735.2	N.A.	Deoxyribonuclease-1-like	DNase1L1L	Oana1L1L
Ornithorhynchus anatinus	ENSOANP00000046379	N.A.	N.A.	Deoxyribonuclease-1-like2	DNase1L2	Oana1L2
Ornithorhynchus anatinus	ENSOANP00000045026	N.A.	N.A.	Deoxyribonuclease-1-like3	DNase1L3	Oana1L3
Zalophus californianus	ENSZCAP00015021442	N.A.	N.A.	Deoxyribonuclease-1	DNase1	Zcal1
Zalophus californianus	ENSZCAP00015037416	N.A.	N.A.	Deoxyribonuclease-1-like1	DNase1L1	Zcal1L1
Zalophus californianus	ENSZCAP00015015223	N.A.	N.A.	Deoxyribonuclease-1-like2	DNase1L2	Zcal1L2
Zalophus californianus	ENSZCAP00015020443	N.A.	N.A.	Deoxyribonuclease-1-like3	DNase1L3	Zcal1L3
Ursus maritimus	N.A.	XP_040491354.1	N.A.	Deoxyribonuclease-1	DNase1	Uurs1
Ursus maritimus	N.A.	XP_008707443.2	N.A.	Deoxyribonuclease-1-like1	DNase1L1	Uurs1L1
Ursus maritimus	N.A.	XP_040491444.1	N.A.	Deoxyribonuclease-1-like2	DNase1L2	Uurs1L2
Ursus maritimus	N.A.	XP_008701384.2	N.A.	Deoxyribonuclease gamma	DNase1L3	Uurs1L3
Gallus gallus	ENSGALP00000062174	N.A.	Q9YGI5	Deoxyribonuclease-1	DNase1	Ggal1
Gallus gallus	ENSGALP00000064712	N.A.	A0A1L1S0S8	Deoxyribonuclease-1-like2	DNase1L2	Ggal1L2
Gallus gallus	ENSGALP00000035475	N.A.	Q3Y8N1	Deoxyribonuclease-1-like3	DNase1L3	Ggal1L3
Taeniopygia guttata	ENSTGUP00000004320	N.A.	N.A.	Deoxyribonuclease-1	DNase1	Tgut1
Taeniopygia guttata	ENSTGUP00000035493	N.A.	N.A.	Deoxyribonuclease-1-like2	DNase1L2	Tgut1L2
Taeniopygia guttata	ENSTGUP00000007677	N.A.	N.A.	Deoxyribonuclease-1-like3	DNase1L3	Tgut1L3
Anas platyrhynchos	ENSAPLP00020027010	N.A.	N.A.	Deoxyribonuclease-1	DNase1	Apla1
Anas platyrhynchos	ENSAPLP00000008276	N.A.	U3IM04	Deoxyribonuclease-1-like2	DNase1L2	Apla1L2
Anas platyrhynchos	ENSAPLP00000009569	N.A.	U3IQP6	Deoxyribonuclease-1-like3	DNase1L3	Apla1L3
Manacus vitellinus	N.A.	XP_029813780.1	N.A.	Deoxyribonuclease-1	DNase1	Mvit1
Manacus vitellinus	ENSMVIP00005008201	N.A.	N.A.	Deoxyribonuclease-1-like2	DNase1L2	Mvit1L2
Manacus vitellinus	ENSMVIP00005001497	N.A.	N.A.	Deoxyribonuclease-1-like3	DNase1L3	Mvit1L3
Parus major	ENSPMJP00000013426	N.A.	N.A.	Deoxyribonuclease-1-like	DNase1	PMaj1
Parus major	N.A.	XP_033373831.1	N.A.	Deoxyribonuclease-1-like2	DNase1L2	PMaj1L2
Parus major	ENSPMJP00000016961	N.A.	N.A.	Deoxyribonuclease-1-like3	DNase1L3	PMaj1L3
Ficedula albicollis	ENSFALP00000004401		U3JNP7	Deoxyribonuclease	DNase1	Falb1
Ficedula albicollis	N.A.	XP_016157319.1	N.A.	Deoxyribonuclease-1-like2	DNase1L2	Falb1L2
Ficedula albicollis	ENSFALP00000008667	N.A.	U3K0W3	Deoxyribonuclease-1-like3	DNase1L3	Falb1L3
Apteryx owenii	ENSAOWP00000017056	N.A.	N.A.	N.A.	DNase1	Aowe1
Apteryx owenii	ENSAOWP00000015069	N.A.	N.A.	Deoxyribonuclease-1-like1	DNase1L1	Aowe1L1
Apteryx owenii	ENSAOWP00000017046	N.A.	N.A.	Deoxyribonuclease-1-like2	DNase1L2	Aowe1L2
Apteryx owenii	ENSAOWP00000021490	N.A.	N.A.	Deoxyribonuclease-1-like3	DNase1L3	Aowe1L3
Dromaius novaehollandiae	ENSDNVP00000000454	N.A.	N.A.	Deoxyribonuclease-1	DNase1	Dnov1
Dromaius novaehollandiae	N.A.	XP_025978055.1	N.A.	Deoxyribonuclease-1-like1	DNase1L1	Dnov1L1
Dromaius novaehollandiae	ENSDNVP00000000483	N.A.	N.A.	Deoxyribonuclease-1-like2	DNase1L2	Dnov1L2
Dromaius novaehollandiae	ENSDNVP00000016232	N.A.	N.A.	Deoxyribonuclease-1-like3	DNase1L3	Dnov1L3
Anolis carolinensis	N.A.	XP_003228702.2	N.A.	Deoxyribonuclease-1	DNase1	Acar1
Anolis carolinensis	ENSACAP00000008007	N.A.	G1KHG5	Endo/exonuclease/phosphatase domain-containing protein	DNase1L1	Acar1L1
Anolis carolinensis	N.A.	N.A.	G1KY77	Deoxyribonuclease	DNase1L1L	Acar1L1L
Anolis carolinensis	ENSACAP00000000576	N.A.	H9G403	Endo/exonuclease/phosphatase domain-containing protein	DNase1L2	Acar1L2
Anolis carolinensis	ENSACAP00000037361	N.A.	N.A.	Deoxyribonuclease-1-like3	DNase1L3	Acar1L3
Chrysemys picta bellii	ENSCPBP00000015869	N.A.	N.A.	Deoxyribonuclease-1	DNase1	Cpbe1
Chrysemys picta bellii	ENSCPBP00000022388	N.A.	N.A.	Deoxyribonuclease-1-like1	DNase1L1	Cpbe1L1
Chrysemys picta bellii	N.A.	XP_008174635.1	N.A.	Deoxyribonuclease gamma-like	DNase1L1L	Cpbe1L1L
Chrysemys picta bellii	ENSCPBP00000015855	N.A.	N.A.	Deoxyribonuclease-1-like2	DNase1L2	Cpbe1L2
Chrysemys picta bellii	ENSCPBP00000019783	N.A.	N.A.	Deoxyribonuclease-1-like3	DNase1L3	Cpbe1L3
Podarcis muralis	ENSPMRP00000023068	N.A.	N.A.	Deoxyribonuclease-1	DNase1	Pmur1
Podarcis muralis	ENSPMRP00000037209	XP_028567563.1	N.A.	Deoxyribonuclease-1-like1	DNase1L1	Pmur1L1
Podarcis muralis	N.A.	XP_028562645.1	N.A.	Deoxyribonuclease-1-like2	DNase1L2	Pmur1L2
Podarcis muralis	ENSPMRP00000015357	N.A.	N.A.	Deoxyribonuclease gamma	DNase1L3	Pmur1L3
Pseudonaja textilis	N.A.	XP_026560283.1	N.A.	Deoxyribonuclease-1-like	DNase1	Ptex1
Pseudonaja textilis	ENSPTXP00000009171	N.A.	N.A.	Deoxyribonuclease-1-like1	DNase1L1	Ptex1L1
Pseudonaja textilis	N.A.	XP_026567400.1	N.A.	Deoxyribonuclease-1-like	DNase1L1L	Ptex1L1L
Pseudonaja textilis	N.A.	XP_026560276.1	N.A.	Deoxyribonuclease-1-like2	DNase1L2	Ptex1L2
Pseudonaja textilis	ENSPTXP00000000832	N.A.	N.A.	Deoxyribonuclease gamma	DNase1L3	Ptex1L3
Notechis scutatus	ENSNSUP00000004682	N.A.	N.A.	Deoxyribonuclease-1-like	DNase1	Nscu1
Notechis scutatus	N.A.	XP_026532025.1	N.A.	Deoxyribonuclease-1-like1	DNase1L1	Nscu1L1
Notechis scutatus	N.A.	XP_026539037.1	N.A.	Deoxyribonuclease-1-like2	DNase1L2	Nscu1L2
Notechis scutatus	N.A.	XP_026532215.1	N.A.	Deoxyribonuclease gamma	DNase1L3	Nscu1L3
Lacerta agilis	N.A.	XP_033023053.1	N.A.	Deoxyribonuclease-1	DNase1	Lagi1
Lacerta agilis	N.A.	XP_033028626.1	N.A.	Deoxyribonuclease-1-like1	DNase1L1	Lagi1L1
Lacerta agilis	N.A.	XP_033028627.1	N.A.	Deoxyribonuclease-1-like	DNase1L1L	Lagi1L1L
Lacerta agilis	N.A.	XP_033023829.1	N.A.	Deoxyribonuclease-1-like2	DNase1L2	Lagi1L2
Lacerta agilis	N.A.	XP_032996892.1	N.A.	Deoxyribonuclease gamma	DNase1L3	Lagi1L3
Python bivittatus	N.A.	XP_007435980.1	N.A.	Deoxyribonuclease-1-like	DNase1	Pbiv1
Python bivittatus	N.A.	XP_007420525.1	N.A.	Deoxyribonuclease-1-like1	DNase1L1	Pbiv1L1
Python bivittatus	N.A.	XP_025021233.1	N.A.	Deoxyribonuclease gamma-like	DNase1L1L	Pbiv1L1L
Python bivittatus	N.A.	XP_025027389.1	N.A.	Deoxyribonuclease-1-like2	DNase1L2	Pbiv1L2
Python bivittatus	N.A.	XP_015743053.1	N.A.	Deoxyribonuclease gamma	DNase1L3	Pbiv1L3
Danio rerio	ENSDARP00000020280	N.A.	Q6DG72	Deoxyribonuclease-1	DNase1	Drer1
Danio rerio	ENSDARP00000095198	N.A.	F1QBE2	Deoxyribonuclease-1-like1	DNase1L1	Drer1L1
Danio rerio	ENSDARP00000033750	N.A.	Q6DH05	Deoxyribonuclease-1-like1-like	DNase1L1L	Drer1L1L
Danio rerio	N.A.	N.A.	Q6AXK0	Deoxyribonuclease-1-like4 tandem duplicate1	DNase1L4	Drer1L4
Danio rerio	ENSDARP00000012226	N.A.	Q6P4U8	Deoxyribonuclease-1-like4 tandem duplicate2	DNase1L4-2	Drer1L4-2
Takifugu rubripes	ENSTRUP00000055603	N.A.	A0A3B5KJP9	Deoxyribonuclease-1	DNase1	Trub1
Takifugu rubripes	ENSTRUP00000044622	N.A.	H2V5Y8	Deoxyribonuclease-1-like1	DNase1L1	Trub1L1
Takifugu rubripes	ENSTRUP00000032647	N.A.	N.A.	Deoxyribonuclease-1-like	DNase1L4	Trub1L4
Callorhinchus milii	ENSCMIP00000024093	N.A.	A0A4W3IAT1	Deoxyribonuclease-1-like2	DNase1	Cmil1
Callorhinchus milii	N.A.	XP_007884454.1	N.A.	Deoxyribonuclease gamma-like	DNase1L1L	Cmil1L1L
Callorhinchus milii	ENSCMIP00000038132	N.A.	V9KNG2	Deoxyribonuclease-1-like3	DNase1L3	Cmil1L3
Callorhinchus milii	ENSCMIP00000042053	N.A.	V9KFB6	Deoxyribonuclease gamma-like	DNase1L4	Cmil1L4
Scyliorhinus canicula	N.A.	XP_038675172.1	N.A.	Deoxyribonuclease-1 isoformX2	DNase1	Scan1
Scyliorhinus canicula	N.A.	XP_038666427.1	N.A.	Deoxyribonuclease gamma-like	DNase1L3	Scan1L3
Scyliorhinus canicula	N.A.	XP_038638519.1	N.A.	Deoxyribonuclease-1-like isoformX1	DNase1L1L	Scan1L1L
Scyliorhinus canicula	N.A.	XP_038668325.1	N.A.	Deoxyribonuclease-1-like isoformX1	DNase1L4	Scan1L4
Scyliorhinus canicula	N.A.	XP_038634983.1	N.A.	Deoxyribonuclease-1-like isoformX2	DNase1L5	Scan1L5
Amblyraja radiata	N.A.	XP_032872956.1	N.A.	Deoxyribonuclease-1-like	DNase1L1L	Arad1L1L
Amblyraja radiata	N.A.	XP_032892506.1	N.A.	Deoxyribonuclease gamma	DNase1L3	Arad1L3
Amblyraja radiata	N.A.	XP_032890678.1	N.A.	Deoxyribonuclease-1-like	DNase1L5	Arad1L5
Latimeria chalumnae	N.A.	XP_006002572.1	N.A.	Deoxyribonuclease-1-like isoform X1	DNase1L5	Lcha1L5
Latimeria chalumnae	ENSLACP00000016319	N.A.	H3B348	Deoxyribonuclease-1-like2	DNase1	Lcha1
Latimeria chalumnae	N.A.	XP_014344658.1	N.A.	Deoxyribonuclease-1-like1	DNase1L1	Lcha1L1
Latimeria chalumnae	ENSLACP00000005136	N.A.	H3A665	Deoxyribonuclease gamma-like	DNase1L1L	Lcha1L1L
Latimeria chalumnae	ENSLACP00000017743	N.A.	H3B772	Deoxyribonuclease-1-like4 tandem duplicate 1	DNase1L4	Lcha1L4
Lepisosteus oculatus	ENSLOCP00000007848	N.A.	W5MHI9	Deoxyribonuclease-1	DNase1	Locu1
Lepisosteus oculatus	ENSLOCP00000019070	N.A.	W5NEL1	Deoxyribonuclease-1-like1	DNase1L1	Locu1L1
Lepisosteus oculatus	ENSLOCP00000019073	N.A.	W5NEL4	Deoxyribonuclease gamma-like	DNase1L1L	Locu1L1L
Lepisosteus oculatus	ENSLOCP00000016280	N.A.	W5N6M1	Deoxyribonuclease-1-like3	DNase1L3	Locu1L3
Lepisosteus oculatus	ENSLOCP00000016781	N.A.	W5N822	Deoxyribonuclease gamma-like	DNase1L4	Locu1L4
Erpetoichthys calabaricus	N.A.	XP_028668392.1	N.A.	Deoxyribonuclease-1-like	DNase1L5	Ecal1L5
Erpetoichthys calabaricus	ENSECRP00000027142	N.A.	N.A.	Deoxyribonuclease-1	DNase1	Ecal1
Erpetoichthys calabaricus	ENSECRP00000027719	N.A.	N.A.	Deoxyribonuclease gamma-like	DNase1L1L	Ecal1L1L
Erpetoichthys calabaricus	ENSECRP00000027229	N.A.	N.A.	Deoxyribonuclease-1-like3	DNase1L13	Ecal1L3
Erpetoichthys calabaricus	ENSECRP00000032092	N.A.	N.A.	Deoxyribonuclease-1-like	DNase1L14	Ecal1L4
Pygocentrus nattereri	N.A.	XP_037400729.1	N.A.	Deoxyribonuclease-1	DNase1	Pnat1
Pygocentrus nattereri	ENSPNAP00000028665	N.A.	A0A3B4DZ16	Deoxyribonuclease gamma-like	DNase1L1	Pnat1L1
Pygocentrus nattereri	ENSPNAP00000034232	N.A.	A0A3B4ECG4	Deoxyribonuclease-1-like1-like	DNase1L1L	Pnat1L1L
Pygocentrus nattereri	ENSPNAP00000021081	N.A.	A0A3B4DDD8	Deoxyribonuclease-1-like3	DNase1L3	Pnat1L3
Pygocentrus nattereri	ENSPNAP00000034219	N.A.	A0A3B4EFZ5	Deoxyribonuclease gamma-like	DNase1L4	Pnat1L4
Pygocentrus nattereri	ENSPNAP00000017064	N.A.	A0A3B4D2G6	Deoxyribonuclease gamma-like	DNase1L4-2	Pnat1L4-2
Echeneis naucrates	ENSENLP00000031704	N.A.	N.A.	Deoxyribonuclease-1-like	DNase1	Enau1
Echeneis naucrates	ENSENLP00000049294	N.A.	N.A.	Deoxyribonuclease gamma-like	DNase1L1	Enau1L1
Echeneis naucrates	N.A.	XP_029361292.1	N.A.	Deoxyribonuclease gamma	DNase1L1L	Enau1L1L
Echeneis naucrates	ENSENLP00000052642	N.A.	N.A.	Deoxyribonuclease-1-like	DNase1L4	Enau1L4
Amphiprion ocellaris	ENSAOCP00000015105	N.A.	A0A3Q1BLE7	Deoxyribonuclease-1	DNase1	Aoce1
Amphiprion ocellaris	ENSAOCP00000028991	N.A.	A0A3Q1DCT1	Deoxyribonuclease gamma-like	DNase1L1	Aoce1L1
Amphiprion ocellaris	ENSAOCP00000025230	N.A.	A0A3Q1CEB5	Deoxyribonuclease gamma-like	DNase1L1L	Aoce1L1L
Amphiprion ocellaris	ENSAOCP00000000704	N.A.	A0A3Q1AJA1	Deoxyribonuclease-1-like	DNase1L4	Aoce1L4
Amphiprion ocellaris	N.A.	XP_023125825.1	N.A.	Deoxyribonuclease gamma-like	DNase1L4-2	Aoce1L4-2
Ictalurus punctatus	ENSIPUP00000028751	N.A.	A0A2D0SHS8	Deoxyribonuclease gamma-like	DNase1L1	Ipun1L1
Ictalurus punctatus	ENSIPUP00000005550	N.A.	A0A2D0R1F4	Deoxyribonuclease gamma-like	DNase1L1L	Ipun1L1L
Ictalurus punctatus	ENSIPUP00000009405	N.A.	N.A.	Deoxyribonuclease-1-like3	DNase1L3	Ipun1L3
Ictalurus punctatus	ENSIPUP00000013874	N.A.	N.A.	Deoxyribonuclease gamma-like	DNase1L4	Ipun1L4
Ictalurus punctatus	ENSIPUP00000013904	N.A.	N.A.	Deoxyribonuclease-1-like	DNase1L4-2	Ipun1L4-2
Sparus aurata	ENSSAUP00010051875	N.A.	N.A.	Deoxyribonuclease-1-like2	DNase1	Saur1
Sparus aurata	ENSSAUP00010029456	N.A.	N.A.	Deoxyribonuclease gamma-like	DNase1L1	Saur1L1
Sparus aurata	ENSSAUP00010002574	N.A.	N.A.	Deoxyribonuclease-1-like3	DNase1L1L	Saur1L1L
Sparus aurata	ENSSAUP00010013249	N.A.	N.A.	Deoxyribonuclease-1-like	DNase1L4	Saur1L4
Sparus aurata	ENSSAUP00010008339	N.A.	N.A.	Deoxyribonuclease-1-like	DNase1L4-2	Saur1L4-2
Poecilia latipinna	ENSPLAP00000005412	N.A.	A0A3B3TY29	Deoxyribonuclease-1-like	DNase1	Plat1
Poecilia latipinna	ENSPLAP00000014134	N.A.	A0A3B3UN86	Deoxyribonuclease gamma-like	DNase1L1	Plat1L1
Poecilia latipinna	ENSPLAP00000001886	N.A.	A0A3B3TNK3	Deoxyribonuclease gamma-like	DNase1L1L	Plat1L1L
Poecilia latipinna	ENSPLAP00000001795	N.A.	A0A3B3TKL4	Deoxyribonuclease gamma-like	DNase1L4	Plat1L4
Poecilia latipinna	ENSPLAP00000011808	N.A.	A0A3B3UFV8	Deoxyribonuclease-1-like	DNase1L4-2	Plat1L4-2
Seriola dumerili	ENSSDUP00000010478	N.A.	A0A3B4TWW3	Deoxyribonuclease-1-like	DNase1	Sdum1
Seriola dumerili	ENSSDUP00000018681	N.A.	A0A3B4UJ46	Deoxyribonuclease gamma-like	DNase1L1	Sdum1L1
Seriola dumerili	ENSSDUP00000011364	N.A.	A0A3B4TYH1	Deoxyribonuclease gamma-like	DNase1L1L	Sdum1L1L
Seriola dumerili	ENSSDUP00000026388	N.A.	A0A3B4V6K8	Deoxyribonuclease gamma-like	DNase1L4	Sdum1L4
Seriola dumerili	ENSSDUP00000013220	N.A.	A0A3B4U5R9	Deoxyribonuclease-1-like	DNase1L4-2	Sdum1L4-2
Stegastes partitus	N.A.	XP_008293729.1	N.A.	Deoxyribonuclease-1-like2	DNase1	Spar1
Stegastes partitus	ENSSPAP00000000683	N.A.	A0A3B4YV84	Deoxyribonuclease-1-like	DNase1L1	Spar1L1
Stegastes partitus	ENSSPAP00000005777	N.A.	A0A3B4ZVP3	Deoxyribonuclease-1-like3	DNase1L1L	Spar1L1L
Stegastes partitus	ENSSPAP00000009072	N.A.	A0A3B5A5S8	Deoxyribonuclease gamma-like	DNase1L4	Spar1L4
Stegastes partitus	N.A.	XP_008303628.1	N.A.	Deoxyribonuclease-1-like	DNase1L4-2	Spar1L4-2
Xenopus tropicalis	N.A.	N.A.	F6W656	Deoxyribonuclease-1	DNase1L5	Xtro1L5
Xenopus tropicalis	N.A.	XP_012826262.1	N.A.	Deoxyribonuclease-1	DNase1	Xtro1
Xenopus tropicalis	N.A.	XP_031746664.1		Deoxyribonuclease gamma	DNase1L1L	Xtro1L1L
Xenopus tropicalis	N.A.	N.A.	Q6P7K9	Deoxyribonuclease	DNase1L3	Xtro1L3
Xenopus tropicalis	N.A.	N.A.	F6VL35	Deoxyribonuclease	DNase1L4	Xtro1L4
Xenopus laevis	N.A.	N.A.	B7ZRF4	Deoxyribonuclease-1	DNase1L5	Xlae1L5
Xenopus laevis	N.A.	N.A.	A0A1L8EYH2	Deoxyribonuclease	DNase1	Xlae1
Xenopus laevis	N.A.	N.A.	A0A1L8EZN6	Deoxyribonuclease	DNase1L1	Xlae1L1
Xenopus laevis	N.A.	XP_041430295.1	N.A.	Deoxyribonuclease gamma	DNase1L1L	Xlae1L1L
Xenopus laevis	N.A.	N.A.	Q9YI04	Deoxyribonuclease	DNase1L3	Xlae1L3
Xenopus laevis	N.A.	XP_041420904.1	N.A.	Deoxyribonuclease gamma	DNase1L4	Xlae1L4
Bufo gargarizans	N.A.	XP_044124696.1	N.A.	Deoxyribonuclease-1-like	DNase1L5	Bgar1L5
Bufo gargarizans	N.A.	XP_044160989.1	N.A.	Deoxyribonuclease-1	DNase1	Bgar1
Bufo gargarizans	N.A.	XP_044162075.1	N.A.	Deoxyribonuclease-1-like isoformX2	DNase1L1	Bgar1L1
Bufo gargarizans	N.A.	XP_044162073.1	N.A.	Deoxyribonuclease-1-like1 isoformX3	DNase1L1L	Bgar1L1L
Bufo gargarizans	N.A.	XP_044158090.1	N.A.	Deoxyribonuclease gamma-like	DNase1L3	Bgar1L3
Bufo gargarizans	N.A.	XP_044157471.1	N.A.	Deoxyribonuclease gamma-like isoformX2		Bgar1L4
Rana temporaria	N.A.	XP_040178828.1	N.A.	Deoxyribonuclease-1-like	DNase1L5	Rtem1L5
Rana temporaria	N.A.	XP_040212518.1	N.A.	Deoxyribonuclease-1-like	DNase1	Rtem1
Rana temporaria	N.A.	XP_040180223.1	N.A.	Deoxyribonuclease-1-like1	DNase1L1	Rtem1L1
Rana temporaria	N.A.	XP_040180226.1	N.A.	Deoxyribonuclease-1-like	DNase1L1L	Rtem1L1L
Rana temporaria	N.A.	XP_040215149.1	N.A.	Deoxyribonuclease gamma isoform X2	DNase1L3	Rtem1L3
Rana temporaria	N.A.	XP_040214993.1	N.A.	Deoxyribonuclease gamma-like isoform X2	DNase1L4	Rtem1L4
Petromyzon marinus	N.A.	XP_032823148.1	N.A.	Deoxyribonuclease-1 isoformX1	DNase1	Pmar1
Petromyzon marinus	N.A.	XP_032809662.1	N.A.	Deoxyribonuclease gamma-like isoform X2	DNase1L1L	Pmar1L1L
Petromyzon marinus	N.A.	XP_032806563.1	N.A.	Deoxyribonuclease gamma isoform X2	DNase1L3	Pmar1L3
Saccoglossus kowalevskii	N.A.	XP_002737115.1	N.A.	PREDICTED: Deoxyribonuclease-1-like 2-like	DNase1	Skow_D2
Saccoglossus kowalevskii	N.A.	XP_002737107.1	N.A.	PREDICTED: Deoxyribonuclease-1-like	DNase1	Skow_D1
Saccoglossus kowalevskii	N.A.	XP_006819422.1	N.A.	PREDICTED: Deoxyribonuclease-1-like	DNase1	Skow_D3
Branchiostoma floridae	N.A.	XP_035671427.1	N.A.	Deoxyribonuclease-1-like	DNase1	Bflo_D1
Branchiostoma floridae	N.A.	XP_035670618.1	N.A.	Deoxyribonuclease-1-like	DNase1	Bflo_D2
Branchiostoma floridae	N.A.	XP_035693506.1	N.A.	Deoxyribonuclease-1-like	DNase1	Bflo_D3
Branchiostoma floridae	N.A.	XP_035685231.1	N.A.	Deoxyribonuclease-1-like	DNase1	Bflo_D4
Branchiostoma floridae	N.A.	XP_035670063.1	N.A.	Deoxyribonuclease-1-like	DNase1	Bflo_D5
Branchiostoma floridae	N.A.	XP_035669754.1	N.A.	Deoxyribonuclease-1-like	DNase1	Bflo_D6
Branchiostoma floridae	N.A.	XP_035665500.1	N.A.	Deoxyribonuclease-1-like	DNase1	Bflo_D7
Naegleria gruberi strain NEG-M	N.A.	XP_002679018.1	N.A.	Predicted protein	DNase1	Ngru_D1
Naegleria gruberi strain NEG-M	N.A.	XP_002682045.1	N.A.	Predicted protein	DNase1	Ngru_D2
Naegleria gruberi strain NEG-M	N.A.	XP_002682383.1	N.A.	Predicted protein	DNase1	Ngru_D3
Parasteatoda tepidariorum	N.A.	XP_021004330.1	N.A.	Deoxyribonuclease-1	DNase1	Ptep_D1
Priapulus caudatus	N.A.	XP_014680265.1	N.A.	PREDICTED: Deoxyribonuclease-1-like	DNase1	Pcau_D1
Lingula anatina	N.A.	XP_013419185.2	N.A.	LOW QUALITY PROTEIN: Deoxyribonuclease-1-like	DNase1	Lana_D1
Ciona intestinalis	N.A.	XP_002124912.1	N.A.	Deoxyribonuclease-1	DNase1	Cint_D1
Ciona intestinalis	N.A.	XP_018672106.1	N.A.	Deoxyribonuclease-1-like isoform X1	DNase1	Cint_D2
Stylophora pistillata	N.A.	XP_022779341.1	N.A.	Deoxyribonuclease-1-like	DNase1	Spis_D1
Stylophora pistillata	N.A.	XP_022793292.1	N.A.	Deoxyribonuclease-1-like	DNase1	Spis_D2
Monosiga brevicollis MX1	N.A.	XP_001745879.1	N.A.	uncharacterized protein MONBRDRAFT_37144	DNase1	Mbre_D1
Thecamonas trahens ATCC 50062	N.A.	XP_013761157.1	N.A.	Deoxyribonuclease-1	DNase1	Ttra_D1
Amphimedon queenslandica	N.A.	XP_019851574.1	N.A.	PREDICTED: Deoxyribonuclease-1-like	DNase1	Aque_D1

## Sheet: DNase2
ORGANISM	ENSEMBL ID	NCBI ID	UNIPROT ID	DB DESCRIPTION	NEW CLASSIFICATION	NOMENCLATURE
Homo sapiens	ENSP00000222219	N.A.	A0A024R7F4	Deoxyribonuclease-2-alpha	DNase2	Hsap2
Homo sapiens	ENSP00000359699	N.A.	Q8WZ79-1	Deoxyribonuclease-2-beta	DNase2b	Hsap2b
Mus musculus	ENSMUSP00000003910	N.A.	Q3UM14	Deoxyribonuclease-2-alpha	DNase2	Mmus2
Mus musculus	ENSMUSP00000029836	N.A.	Q9QY48	Deoxyribonuclease-2-beta precursor	DNase2b	Mmus2b
Rattus norvegicus	ENSRNOP00000014887	N.A.	Q9QZK8	Deoxyribonuclease-2-alpha	DNase2	Rnor2
Rattus norvegicus	ENSRNOP00000021861	N.A.	G3V825	Deoxyribonuclease-2-beta	DNase2b	Rnor2b
Bos taurus	ENSBTAP00000007993	N.A.	F1MZ33	Deoxyribonuclease-2-alpha	DNase2	Btau2
Bos taurus	ENSBTAP00000013784	N.A.	F1MMW2	Deoxyribonuclease-2-beta	DNase2b	Btau2b
Loxodonta africana	ENSLAFP00000013547	N.A.	N.A.	Deoxyribonuclease-2-alpha	DNase2	Lafr2
Loxodonta africana	ENSLAFP00000023791	XP_003411166.1	N.A.	Deoxyribonuclease-2-beta	DNase2b	Lafr2b
Camelus dromedarius	ENSCDRP00005032612	N.A.	A0A4U5RS46	Deoxyribonuclease-2-alpha	DNase2	Cdro2
Camelus dromedarius	ENSCDRP00005015195	N.A.	N.A.	Deoxyribonuclease-2-beta	DNase2b	Cdro2b
Balaenopteramusculus	ENSBMSP00010008189	N.A.	N.A.	Deoxyribonuclease-2-alpha	DNase2	Bmus2
Balaenopteramusculus	N.A.	XP_036722911.1	N.A.	Deoxyribonuclease-2-beta	DNase2b	Bmus2b
Macaca fascicularis	ENSMFAP00000034341	N.A.	N.A.	Deoxyribonuclease-2-alpha precursor	DNase2	Mfas2
Macaca fascicularis	ENSMFAP00000042371	N.A.	I7GM04	Deoxyribonuclease-2-beta	DNase2b	Mfas2b
Microcebus murinus	N.A.	XP_012645898.1	N.A.	Deoxyribonuclease-2-alpha	DNase2	Mmur2
Microcebus murinus	ENSMICP00000019901	N.A.	N.A.	Deoxyribonuclease-2-beta	DNase2b	Mmur2b
Monodelphis domestica	ENSMODP00000014359	XP_007489195.1	N.A.	Deoxyribonuclease-2-alpha	DNase2	Mdom2
Monodelphis domestica	ENSMODP00000000612	N.A.	F6Y5N6	Deoxyribonuclease-2-beta	DNase2b	Mdom2b
Zalophus californianus	N.A.	XP_027440778.1	N.A.	Deoxyribonuclease-2-alpha	DNase2	Zcal2
Zalophus californianus	N.A.	XP_027474390.1	N.A.	Deoxyribonuclease-2-beta	DNase2b	Zcal2b
Ursus maritimus	N.A.	XP_008709961.2	N.A.	Deoxyribonuclease-2-alpha	DNase2	Umar2
Ursus maritimus	ENSUMAP00000003046	N.A.	A0A452T4Z3	Deoxyribonuclease-2-beta	DNase2b	Umar2b
Ornithorhynchus anatinus	N.A.	XP_001507235.1	N.A.	Deoxyribonuclease-2-alpha	DNase2	Oana2
Tachyglossus aculeatus	N.A.	XP_038627066.1	N.A.	Deoxyribonuclease-2-alpha	DNase2	Tacu2
Gallus gallus	ENSGALP00000065393	N.A.	Q2XP49	Deoxyribonuclease-2-beta	DNase2b	Ggal2b
Anas platyrhynchos	N.A.	XP_021130005.1	N.A.	Deoxyribonuclease-2-beta	DNase2b	Apla2b
Taeniopygia guttata	ENSTGUP00000006792	N.A.	H0Z889	Deoxyribonuclease-2-beta	DNase2b	Tgut2b
Dromaius novaehollandiae	ENSDNVP00000018355	N.A.	N.A.	Deoxyribonuclease-2-beta	DNase2b	Dnov2b
Manacus vitellinus	ENSMVIP00005028736	N.A.	N.A.	Deoxyribonuclease-2-beta	DNase2b	Mvit2b
Parus major	ENSPMJP00000026635	XP_015491898.1	N.A.	Deoxyribonuclease-2-beta	DNase2b	Pmaj2b
Ficedula albicollis	ENSFALP00000023998	N.A.	U3JU33	Deoxyribonuclease-2-beta	DNase2b	Falb2b
Apteryx rowi	N.A.	XP_025913428.1	N.A.	Deoxyribonuclease-2-beta	DNase2b	Arow2b
Aptenodytes forsteri	N.A.	XP_009272419.1	N.A.	Deoxyribonuclease-2-beta	DNase2b	Afor2b
Dermochelys coriacea	N.A.	XP_038235018.1	N.A.	Deoxyribonuclease-2-alpha	DNase2	Dcor2
Dermochelys coriacea	N.A.	XP_038269869.1	N.A.	Deoxyribonuclease-2-beta	DNase2b	Dcor2b
Chelonia mydas	N.A.	XP_037744047.1	N.A.	Deoxyribonuclease-2-alpha	DNase2	Cmys2
Chelonia mydas	N.A.	XP_007068792.2	N.A.	Deoxyribonuclease-2-beta	DNase2b	Cmys2b
Notechis scutatus	N.A.	XP_026535345.1	N.A.	Deoxyribonuclease-2-alpha	DNase2	Nscu2
Pseudonaja textilis	N.A.	XP_026572614.1	N.A.	Deoxyribonuclease-2-alpha	DNase2	Ptex2
Python bivittatus	N.A.	XP_007432557.1	N.A.	Deoxyribonuclease-2-alpha	DNase2	Pbiv2
Podarcis muralis	ENSPMRP00000036813	XP_028568142.1	N.A.	Deoxyribonuclease-2-alpha	DNase2	Pmur2
Podarcis muralis	ENSPMRP00000012365	N.A.	N.A.	Deoxyribonuclease-2-beta	DNase2b	Pmur2b
Zootoca vivipara	N.A.	XP_034978814.1	N.A.	Deoxyribonuclease-2-beta	DNase2b	Zviv2b
Zootoca vivipara	N.A.	XP_034996487.1	N.A.	Deoxyribonuclease-2-alpha	DNase2	Zviv2
Pogona vitticeps	ENSPVIP00000022983	XP_020647346.1	N.A.	deoxyribonuclease-2-alpha	DNase2	Pvit2
Pogona vitticeps	ENSPVIP00000025563	XP_020650700.1	N.A.	Deoxyribonuclease-2-beta	DNase2b	Pvit2b
Crocodylus porosus	ENSCPRP00005024587	N.A.	N.A.	Deoxyribonuclease-2-beta	DNase2b	Cpor2b
Danio rerio	ENSDARP00000120160	N.A.	B0JZP5	Deoxyribonuclease-2-alpha precursor	DNase2	Drer2
Danio rerio	ENSDARP00000098172	N.A.	F1QKH7	Deoxyribonuclease-2-beta	DNase2b	Drer2b
Ictalurus punctatus	ENSIPUP00000010116	N.A.	A0A2D0PR36	Deoxyribonuclease-2-alpha	DNase2	Ipun2
Ictalurus punctatus	ENSIPUP00000004625	N.A.	W5ULA1	Deoxyribonuclease-2-beta	DNase2b	Ipun2b
Pygocentrus nattereri	ENSPNAP00000036883	N.A.	A0A3B4EM79	Deoxyribonuclease-2-alpha	DNase2	Pnat2
Pygocentrus nattereri	ENSPNAP00000010239	N.A.	A0A3B4CIB4	Deoxyribonuclease-2-beta	DNase2b	Pnat2b
Acanthochromis polyacanthus	ENSAPOP00000032187	N.A.	A0A3Q1GXN7	Deoxyribonuclease-2-alpha	DNase2	Apol2
Acanthochromis polyacanthus	ENSAPOP00000033729	N.A.	A0A3Q1GVH8	Deoxyribonuclease-2-beta	DNase2b	Apol2b
Sparus aurata	ENSSAUP00010036732	N.A.	N.A.	Deoxyribonuclease-2-alpha	DNase2	Saur2
Sparus aurata	ENSSAUP00010065369	N.A.	N.A.	Deoxyribonuclease-2-beta	DNase2b	Saur2b
Poecilia reticulata	ENSPREP00000026892	XP_008429001.1	N.A.	Deoxyribonuclease-2-alpha-like	DNase2	Pret2
Poecilia reticulata	ENSPREP00000021461	XP_008406259.1	N.A.	Deoxyribonuclease-2-beta	DNase2b	Pret2b
Callorhinchus milii	ENSCMIP00000010672	N.A.	A0A4W3H679	Deoxyribonuclease-2-alpha	DNase2	Cmil2
Callorhinchus milii	ENSCMIP00000017991	N.A.	A0A4W3HPG3	Deoxyribonuclease-2-beta	DNase2b	Cmil2b
Scyliorhinus canicula	N.A.	XP_038640808.1	N.A.	Deoxyribonuclease-2-alpha-like	DNase2	Scan2
Scyliorhinus canicula	N.A.	XP_038649591.1	N.A.	Deoxyribonuclease-2-beta	DNase2b	Scan2b
Amblyraja radiata	N.A.	XP_032868179.1	N.A.	Deoxyribonuclease-2-alpha-like	DNase2	Arad2
Amblyraja radiata	N.A.	XP_032884971.1	N.A.	Deoxyribonuclease-2-beta isoform X1	DNase2b	Arad2b
Xiphophorus couchianus	N.A.	XP_027867863.1	N.A.	Deoxyribonuclease-2-alpha	DNase2	Xcou2
Xiphophorus couchianus	N.A.	XP_027883353.1	N.A.	Deoxyribonuclease-2-beta-like	DNase2b	Xcou2b
Echeneis naucrates	ENSENLP00000018139	N.A.	N.A.	Deoxyribonuclease-2-alpha	DNase2	Enau2
Echeneis naucrates	ENSENLP00000042870	N.A.	N.A.	Deoxyribonuclease-2-beta	DNase2	Enau2b
Astatotilapia calliptera	ENSACLP00000013040	N.A.	A0A3P8P7R8	Deoxyribonuclease-2-alpha	DNase2	Acal2
Astatotilapia calliptera	ENSACLP00000002437	N.A.	A0A3P8NCC4	Deoxyribonuclease-2-beta-like	DNase2b	Acal2b
Petromyzon marinus	N.A.	XP_032812716.1	N.A.	Deoxyribonuclease-2-alpha-like	DNase2	Pmar2
Aplysia californica	N.A.	XP_005092819.1	N.A.	Plancitoxin-1	DNase2b	Acali2b
Patiria miniata	N.A.	XP_038063607.1	N.A.	Plancitoxin-1-like	DNase2b	Pmin2b
Octopus sinensis	N.A.	XP_029649552.1	N.A.	Plancitoxin-1	DNase2b	Osin2b
Branchiostoma floridae	N.A.	XP_035684834.1	N.A.	Plancitoxin-1-like	DNase2b	Bflo2b
Lingula anatina	N.A.	XP_013418711.1	N.A.	Plancitoxin-1-like	DNase2b	Lana2b
Lingula anatina	N.A.	XP_023931970.1	N.A.	Plancitoxin-1 isoform X2	DNase2b	Lana2b2
Xenopus tropicalis	N.A.	NP_001039073.1	N.A.	Deoxyribonuclease-2-alpha precursor	DNase2	Xtro2
Xenopus tropicalis	N.A.	NP_001011305.2	N.A.	Deoxyribonuclease-2-beta precursor	DNase2b	Xtro2b
Xenopus laevis	N.A.	NP_001086671.1	N.A.	Deoxyribonuclease II, lysosomal L homeolog precursor	DNase2	Xlae2
Xenopus laevis	N.A.	XP_018116188.1	N.A.	Deoxyribonuclease-2-beta	DNase2b	Xlae2b
Bufo bufo	N.A.	XP_040270964.1	N.A.	Deoxyribonuclease-2-alpha	DNase2	Bbuf2
Bufo bufo	N.A.	XP_040263878.1	N.A.	Deoxyribonuclease-2-beta isoform X1	DNase2b	Bbuf2b
Thecamonas trahens	N.A.	XP_013760274.1	N.A.	Deoxyribonuclease II family protein	DNase2b	Ttra2b
Carpediemonas membranifera	N.A.	KAG9397515.1	N.A.	Deoxyribonuclease II	DNase2b	Cmem2b
Heterostelium album PN500	N.A.	XP_020436542.1	N.A.	Deoxyribonuclease II	DNase2b	Halb2b
Dictyostelium discoideum AX4	N.A.	XP_635662.1	N.A.	Deoxyribonuclease II	DNase2b	Ddis2b
Paramecium pentaurelia	N.A.	CAD8136668.1	N.A.	unnamed protein product	DNase2b	Ppen2b
Pseudocohnilembus persalinus	N.A.	KRX05908.1	N.A.	hypothetical protein PPERSA_03845	DNase2b	Pper2b
Scenedesmus sp. NREL	N.A.	KAF6259523.1	N.A.	Deoxyribonuclease II	DNase2b	Scen2b
Chlorella variabilis	N.A.	XP_005848179.1	N.A.	hypothetical protein PPERSA_03845	DNase2b	Cvar2b
Kipferlia bialata	N.A.	GIQ81556.1	N.A.	Deoxyribonuclease II	DNase2b	Kbia2b
Cavenderia fasciculata	N.A.	XP_004367246.1	N.A.	Deoxyribonuclease II	DNase2b	Cfas2b
Tetrahymena thermophila SB210	N.A.	XP_976867.1	N.A.	Deoxyribonuclease II	DNase2b	Tthe2b
