# Supplementary material for: Origin and significance of the human DNase repertoire
Source: Sci Rep. 2022 Jun 20;12:10364. doi: 10.1038/s41598-022-14133-w (PMC9208542; doi:10.1038/s41598-022-14133-w)
Supplement: Supplementary file 4 — Supplementary Information 4. [file 41598_2022_14133_MOESM4_ESM.phy]

 237  670
Ngru_D1   --------------------MQ-KST-LLTATCLLMCVLLSILTAFSD--
Ngru_D2   -------------------MMR-RNILLVVVACLIASLMISFMFGSTEA-
Mbre_D1   ------------------------------------MRWQGVCGKLGLTV
Ttra_D1   --------------------------------------------------
Bflo_D2   -------------------MAE-LNF-------------RNRLRVFTFVV
Ptep_D1   -------------------MVE-KTAR----------------------I
Ecal1L5   --------------------------MNIFI-------------------
Scan1L5   -M------RIS---DNPSGFPG-FTTMAFLL-------------------
Arad1L5   --------------------------MELRV-------------------
Lcha1L5   --------------------------MRVAV-------------------
Xtro1L5   -------------------MNS-LGAMKLLV-------------------
Xlae1L5   --------------------------MRFLV-------------------
Bgar1L5   --------------------------MKSVI-------------------
Rtem1L5   --------------------------MKSLV-------------------
Spis_D2   --------------------MG-FTTLACFVATLSLFFLNENFDKASQHV
Skow_D2   ---------------------------------------------MKIHI
Skow_D3   --------------------MG-K---------------------FEV--
Skow_D1   --------------------MH-T---------------------FRFHV
Bflo_D3   -------------------------------------------------M
Bflo_D7   -------------------------------------------------M
Aque_D1   ------------------------------------------MYKA---A
Spis_D1   ------------------------MTNLLLI--------TSCLMAMGFFA
Bflo_D4   -----------------------------------------MMRSFGVFL
Bflo_D5   -------------------------------------------MKCGLA-
Bflo_D6   -------------------------------------------MKFGLA-
Dnov1L2   MQ------LLPPRPRGSGSLPG-RTGTVPLA-------------------
Acar1L2   --------------------------MKQLL-------------------
Ngru_D3   -------------------MIS-TSRTFLLT--------TSLLLIL---S
Pcau_D1   -------------------MNR-RTNTVLLL------------------A
Lana_D1   --------------------MG-RILPFALV------------------G
Bflo_D1   -------------------MAG-LPTVFLLS------------------S
Cint_D1   ---------------------------MKCV------------------L
Cint_D2   -------------------------MRLILL------------------L
Cmil1     ---------------------------------------------M-HHL
Scan1     ---------------------------------------------M-HQL
Pmar1     ---------------------------------------------M-KLL
Ecal1     ---------------------M----------------------LP-KMT
Locu1     -------------------YRM----------------------LV-RRL
Trub1     --------------------MS----------------------RM-RVA
Enau1     -------------------LTT----------------------WM-RLL
Saur1     ---------------------------------------------M-RLL
Sdum1     ---------------------------------------------M-RLV
Plat1     ---------------------------------------------M-RAL
Aoce1     ---------------------------------------------M-RLL
Spar1     ---------------------------------------------M-RLL
Drer1     ---------------------------------------------M-KFI
Pnat1     ---------------------------------------------M-KTA
Oana1L2   --------------------MR----------------------RT-VAM
Mdom1L2   --------------------MG----------------------SP-PAL
Lafr1L2   -----------------RRYAG----------------------IL-TSI
Mmus1L2   --------------------MG----------------------WP-WAP
Rnor1L2   --------------------MG----------------------WP-WAP
Hsap1L2   --------------------MG----------------------GP-RAL
Mmul1L2   --------------------MS----------------------GP-RAL
Bmus1L2   --------------------MG----------------------GP-VAL
Cdro1L2   -------------------MDS----------------------GP-LAL
Btau1L2   --------------------MG----------------------GP-LTL
Mmur1L2   --------------------MG----------------------GT-RVL
Zcal1L2   --------------------MG----------------------GP-RVL
Uurs1L2   --------------------MG----------------------GP-RVL
Pmur1L2   ---------------------------------------------M-K-L
Lagi1L2   ---------------------------------------------M-K-L
Pbiv1L2   ---------------------------------------------M-K-L
Ptex1L2   ---------------------------------------------M-K-V
Nscu1L2   ---------------------------------------------M-K-V
Cpbe1L2   --------------------MG----------------------AM-K-P
Aowe1L2   --------------------MG----------------------TV-P-L
Ggal1L2   --------------------MG----------------------TV-V-L
Apla1L2   --------------------MG----------------------TA-V-L
Mvit1L2   --------------------MG----------------------TV-T-L
Falb1L2   --------------------MG----------------------IV-T-L
Tgut1L2   --------------------MG----------------------TV-T-L
PMaj1L2   --------------------MG----------------------TV-T-L
Xtro1     --------------------MA----------------------PA-RML
Xlae1     --------------------MA----------------------PA-RVM
Bgar1     ------------------------------------------------ML
Rtem1     ------------------------------------------------MI
Oana1     ---------------------------------------------M-KLT
Mdom1     --------------------MR----------------------AM-RLA
Lafr1     --------------------MR----------------------AS-RLI
Mmus1     --------------------MR----------------------YT-GLM
Rnor1     --------------------MR----------------------YT-GLM
Zcal1     --------------------MR----------------------GA-RLM
Uurs1     --------------------MR----------------------CA-RLM
Hsap1     --------------------MR----------------------GM-KLL
Mmul1     --------------------MR----------------------GM-RLL
Mmur1     --------------------MR----------------------GM-RLL
Bmus1     --------------------MR----------------------GA-RLM
Btau1     --------------------MR----------------------GT-RLM
Cdro1     --------------------MR----------------------SA-RLM
Lcha1     --------------------MS----------------------AT-KLT
Acar1     -----------------------------------------------MWG
Pmur1     ----------------MRRTMT----------------------SL-PLL
Lagi1     ----------------MRRTMT----------------------SV-PLL
Pbiv1     -------------------------------------------------M
Ptex1     --------------------------------------------MK-TLL
Nscu1     --------------------------------------------MK-TLL
Cpbe1     --------------------MG----------------------AM-RPA
Aowe1     --------------------MG----------------------AA-KLA
Dnov1     --------------------MG----------------------AA-KLA
Mvit1     --------------------MA----------------------AS-QLV
PMaj1     --------------------MA----------------------GS-RLV
Tgut1     --------------------MA----------------------TS-RLV
Falb1     --------------------MA----------------------AS-RLV
Ggal1     --------------------------------------------MA-RLV
Apla1     --------------------MA----------------------AL-KLL
Aowe1L1   ---------------------------MG---------------PA-LLL
Dnov1L1   --------------------------------------------------
Acar1L1   -------DLQRNQI-ESQRMAP--PCLL-------------------SIL
Cpbe1L1   ---------------------M--GLPL-----------------R-ILL
Pmur1L1   -------------------MEP--SCFMR-------------------FL
Lagi1L1   -------------------MEP--SCFLR-------------------FL
Pbiv1L1   ---------------------M--ATLLR---------------SL-PAV
Ptex1L1   --------------------------MPH---------------SL-LTT
Nscu1L1   --------------------------MPH---------------SL-LTM
Oana1L1   -M-EGGWKLFWPLLCPVWPAAM--HLLGP---------------FP-LLL
Mmus1L1   MP-FGQPGFLWRVPDAHI--AM-----RG---------------LV-MAP
Rnor1L1   MP-SGQPVFPRRVPDAYI--AM-----RG---------------LV-VAS
Mdom1L1   -------------------------MSIS---------------VP-MLF
Cdro1L1   --------------------------SGH---------------SH-ALL
Btau1L1   -------------LHSSG--GF--QKAIH---------------GH-ALL
Bmus1L1   ---------TWSNLDSSG--GF--QKPIH---------------GH-ALL
Mmur1L1   ---------------------------MH---------------CP-VTF
Hsap1L1   ---------------------------MH---------------YP-TAL
Mmul1L1   ---------------------------MH---------------YP-TAL
Zcal1L1   ---------------------------MH---------------CP-AVL
Lafr1L1   -----DPGLMWTLWRG--------PAAMP---------------CP-VAL
Uurs1L1   ---------------------------MH---------------CP-AVL
Xlae1L1   --------------------MH-RRQKE-------------------MAP
Bgar1L1   -----------------------------------------------MFI
Rtem1L1   -----------------------------------------------MFR
Lcha1L4   --------------------------------------------------
Plat1L4-2 --------------------------------------------------
Saur1L4-2 --------------------------------------------------
Sdum1L4-2 --------------------------------------------------
Aoce1L4-2 --------------------------------------------------
Spar1L4-2 --------------------------------------------------
Locu1L4   --------------------------------------------------
Ecal1L4   --------------------------------------------------
Drer1L4-2 --------------------------------------------------
Pnat1L4-2 --------------------------------------------------
Ipun1L4-2 --------------------------------------------------
Pnat1L4   --------------------------------------------------
Ipun1L4   --------------------------------------------------
Drer1L4   --------------------------------------------------
Trub1L4   --------------------------------------------------
Plat1L4   --------------------------------------------------
Aoce1L4   --------------------------------------------------
Spar1L4   --------------------------------------------------
Saur1L4   --------------------------------------------------
Enau1L4   --------------------------------------------------
Sdum1L4   --------------------------------------------------
Xtro1L4   --------------------------------------------------
Xlae1L4   --------------------------------------------------
Bgar1L4   --------------------------------------------------
Rtem1L4   --------------------------------------------------
Cmil1L4   --------------------------------------------------
Scan1L4   --------------------------------------------------
Cmil1L1-2 ---------------------------M-------------------STA
Ecal1L1-2 ---------------------M----K--------------------SAT
Locu1L1-2 ----------------AIRKYT----M--------------------KAA
Plat1L1-2 --------------------MR----T--------------------AGP
Aoce1L1-2 --------------------MR--------------------------TA
Spar1L1-2 --------------------MR--------------------------TA
Saur1L1-2 --------------------MR--------------------------TA
Enau1L1-2 --------------------MR--------------------------TA
Sdum1L1-2 --------------------MR--------------------------TA
Drer1L1-2 --------------------------M--------------------RPP
Pnat1L1-2 ---------------------M----R--------------------PAV
Ipun1L1-2 --------------------------M--------------------RSL
Plat1L1   ---------------------M----TS-------------------VFL
Trub1L1   ---------------------M----KF-------------------SIL
Aoce1L1   --------------------MR----SS-------------------SLL
Spar1L1   --------------------MR----SS-------------------SLL
Saur1L1   --------------------MR----SF-------------------TLL
Enau1L1   --------------------MR----LS-------------------SIL
Sdum1L1   --------------------MR----SS-------------------SLL
Drer1L1   --------------------MR----MT-------------------IRR
Pnat1L1   --------------------------MT-------------------RPL
Ipun1L1   --------------------------MI-------------------LPH
Lcha1L1   --------------------------------------------------
Locu1L1   ---------------------Q----PL-------------------IMK
Pmar1L1-2 -------------MCEGRT----TRGHA-------------------GAL
Arad1L1-2 -----------------------------------------------MRL
Scan1L1-2 --------------------------------------------------
Cpbe1L1-2 -------------------------------------------------M
Acar1L1-2 ---------------TGWASA------M-------------------ARL
Lagi1L1-2 ---------------------------M-------------------GQS
Ptex1L1-2 ---------------------------M-------------------VQA
Pbiv1L1-2 ---------------------------M-------------------AQA
Mdom1L1-2 MPPKTSPPLF-PRAIPDLRYLQRAPCSW-------------------LPL
Oana1L1-2 MAP-----------QSRRASLR-------------------------GAL
Lcha1L1-2 ---------------------M-----A-------------------FTA
Xtro1L1-2 ---------------------M-----K-------------------PTS
Xlae1L1-2 ---------------------M-----K-------------------PAI
Bgar1L1-2 ---------------------M-----K-------------------TYL
Rtem1L1-2 MRP-----------YPAKSYMM-----K-------------------TPV
Pmar1L3   ---------------------------M-------------------RSL
Oana1L3   -----------------------------------------------MFY
Mdom1L3   --------------------------MT-------------------RML
Lafr1L3   ------------------RSAR----MS-------------------QSL
Mmus1L3   ------------------MSLH----PA-------------------SPR
Rnor1L3   ------------------MSLY----PA-------------------SPY
Zcal1L3   ---------------------------M-------------------PRL
Uurs1L3   ---------------------------M-------------------PRP
Mmur1L3   ---------------------------M-------------------SQR
Btau1L3   ---------------------------M-------------------PLP
Bmus1L3   ---------------------------M-------------------PLP
Cdro1L3   ---------------------------M-------------------AQL
Hsap1L3   ---------------------------M-------------------SRE
Mmul1L3   ---------------------------M-------------------SQE
Cmil1L3   --------------------------MG-------------------TAL
Scan1L3   --------------------------MV-------------------NML
Arad1L3   --------------------MK----KM-------------------HQL
Xtro1L3   -------------------------------------------------M
Xlae1L3   -------------------------------------------------M
Bgar1L3   -------------------------------------------------M
Rtem1L3   -------------------------------------------------M
Aowe1L3   -------------------------------------------------M
Dnov1L3   -------------------------------------------------M
Mvit1L3   -------------------------------------------------M
Falb1L3   -----------------------------------------------MKM
Tgut1L3   -----------------------------------------------MKM
PMaj1L3   --------------------MK-----M-------------------MLF
Ggal1L3   -------------------------------------------------M
Apla1L3   -------------------------------------------------M
Cpbe1L3   -------------------------------------------------M
Acar1L3   -------------------------------------------------M
Pmur1L3   -------------------------------------------------M
Lagi1L3   -------------------------------------------------M
Pbiv1L3   -------------------------------------------------M
Ptex1L3   -------------------------------------------------M
Nscu1L3   -------------------------------------------------M
Ecal1L3   ---------------------M-----C-------------------LTM
Locu1L3   ---------------------M-----L-------------------LAM
Pnat1L3   --------------------------------------------------
Ipun1L3   --------------------------------------------------

------------ASLSGTSSEAYALAHASAS-KNEVKIASFNIQIFGSSK
-L---YQRHYHGYSLTSVSSLQDTAVLESKT-SNGIRICSFNIQVLGTKK
VLVLTIG-----------------GPWLAAG-RTTATLAAFNIQVFGETK
---------------MG---ASLAVTPADGA-AVELHLAAYNAQVWGVTK
TMT-----AYL-VSVVPATNAYREFGSTAGS-KGRLRIGEFHLKKFGRAT
LLCVAFAL--------TWSYTICKTWQGPTV-ERPLRVGAFNIQNLGNSK
LLV--------------------LLGTSLKE-SQALKIASFNIQRFDESK
LMV--------------------LIGCFMQG-SQGLKISAFNIQRFDQTK
MFI--------------------VLGCLLQW-SQGLKIASFNIQRFSQRK
LLA--------------------LIGCLLQG-SSAFKIASFNIQRFSWHK
LVA--------------------VTACFLQA-GFSFKIASFNIQRFSMTK
LVA--------------------MTACFLQA-GFAFKIASFNIQRFSMTK
LVA--------------------LVACFLQA-GFSLKIASFNIERFAVGK
LVA--------------------LAACFLQA-GVALKIAAFNIERFSATK
HAAENIQRPFF-AEFPDEHKSRMRRDNSQKE-PTNLKIAAFNVQIFGKKK
AFA-------------------ILVLGAACV-QASVYISAWNIQVFGKSK
--VSLLF---I--------TSMLIGSIRSDD-FQPLRIAAFNVQVFGVSK
HCCLVLV---L--------LYMATGHTKGSE-IKDLRLSAFNVQVFGQMK
MLCSLI-------------LALSLSLNTLYS-VDGLKIGAFNIQIFGTSK
MLSVTL-------------LALSMSLSAMTS-VEALKIGAFNIQIFGTNK
LVSLA-------------------ILFGLCN-GQGLNVLSFNVRQFGRSK
ELCET-------------------SPVDTIE-GAALKIAAFNVQIFGERK
QLFLA-------------------LLTNQHS-ATCLKIGSFNIRTFGRSK
FFALG-------------------VLALSGA-CSALKIGAFNVQTFGRTK
FLALG-------------------ILALAGT-CSALKIGAFNVKTFGRSK
LSLLA-------------------VALLPHA-AATLRIGAFNVQAFGDSK
LLVFG-------------------LVSLAQT-VSPLRICAFNIQSFGDTK
LLSYPV--------L-TLNLSIINKSTAKQS-STDLTYCSFNVQVFGQKK
ALCVLL--------LAK---------DGRGS-SSTVTIAAFNVQIFGASF
FLYLGL--------LVGSAPTKQRLVRSSGG-TTGLKIAAFNVQIFGKTK
LMCYG----------MVAPFAVVQKTDLIKR-EPHLKIAAFNVQVFGLRK
LLCFL----------LG-----------SAS-ATPLLIGAFNVQIFGQSK
TLCFM-----------K-----------VES-LDQLLISAFNIKVFGQSK
LTVFAL-------------------ACGLSI-AGSVRICAFNIRSFGDSK
ITALTL-------------------ACLLSA-AYSIQISAFNIRTFGDKK
LAATLL-------------------AVAMGM-AESIRIAAFNIQTFGDAK
CLLVLL-------------------LSSAPGVLCGLLIGAFNIKSFGDSK
CTVGLL-------------------LIFVEVTTCSLLIGAFNIRAFGNKK
CVLGLF-------------------VALLQIS-HSLLLGAFNIRTFGDTK
CALGLF-------------------MTLQHLS-TSLLLGAFNIKSFGDKK
CALGLF-------------------LALLHLS-TSLLLGAFNIKTFGDKK
CALGLF-------------------MTLLHLS-TSLLLGAFNIKSFGDKK
CSVGLF-------------------VGLLHLS-SSLLLGSFNIKTFGDTK
CSLGLV-------------------LALLHVS-TSLLLGAFNIKTFGDTK
CSLVLP-------------------LALLHAS-TALLLGAFNIKTFGDTK
ITLGVL-------------------LVSVHIG-SSFLIGAFNIKSFGNSK
ACVGLI-------------------LLSVHLG-SSLLIGAFNVQTFGNKK
-LASGL-----------------VTLALLEV-TVALKISAFNIQSFGDSK
-LAALLLLH----GL----LGQ-APAAAASR-AAKVRVGAFNIRSFGDSK
-LPPALPY-------------------KELS-RPPKRIGAFNIQSFGDTK
-LTAVWAL-------------------GVMG-ATALRIGAFNVQSFGDNK
-LTAFWAL-------------------GIVG-ATALRIGAFNVQSFGDHK
-LAALWAL-------------------EAAG-TAALRIGAFNIQSFGDSK
-LAALWAL-------------------EAAR-ATALRIGAFNIQSFGDSK
-LAALWAL-------------------GAAG-DAALRIGAFNIRSFGDSK
-LTALWAL-------------------GASG-VAALRIGAFNIQSFGDSK
-LAMLWAL-------------------GASR-AQALRIGAFNIQSFGDSK
-LAALWAL-------------------GAAG-ATALRIGAFNIQSFSDNK
-LAALWAL-------------------GAAG-AAALRIGAFNIQSFGDSK
-LAALWAL-------------------GAAG-AAALRVGAFNIQSFGDSK
-LLGISAL-----------------AFLMQA-ATPLKICAFNIQSFGDSK
-LVGISAL-----------------AFLMQA-ATPLKICAFNIQSFGDSK
-AAVLLRL-----------------ALLLHA-AEALRICAFNIQSFGDTK
-ATALLGL-----------------AWMLHA-AVALQICAFNIRSFGDRK
-ATALLGL-----------------AWMLHA-AVALQICAFNIRSFGDRK
-ALALLSL-----------------AYLLHT-AATLKICAFNIKSFGDSK
-ALSLLAV-----------------ALLPHA-AATLRIGSFNIQAFGDSK
-ALSLLST-----------------ALLCPA-TAVLRIGAFNIQAFGDSK
-ALSLLAV-----------------TLVCPA-TATLRIGAFNIQAFGDSK
-ALSLLAV-----------------ALLCPA-TATLRVGAFNIQAFGDTK
-ELSLLAV-----------------ALLCAA-TAMLRIGAFNIQAFGDTK
-GLPLLAV-----------------ALLCPA-TAMLRIGAFNIQAFGDTK
-ELFLLAV-----------------ALLCPA-TAMLRIGAFNIQAFGDTK
LLICSLTL-----------------TLCLSD-ISALKIGAFNIRAFGDSK
LLICGLTL-----------------ILNLSD-ISALKIGAFNIRAFGDSK
RL--VIVL-----------------ALAACT-VSALKIGAFNIQAFGDSK
RI--IIGL-----------------TLALSS-VSALKIGAFNIQAFGDSK
--VFLLSL-----------------AGLLQA-ATFLKIASFNIRTFGEKK
--ASLLCL-----------------ACLLHG-ARCLRIAAFNIRSFGENK
--ETLLAV-----------------ASVLQV-ALSLRIAAFNIQTFGETK
--GTLLTL-----------------VNLLQL-AGTLRIAAFNIRTFGETK
--GILLTL-----------------VNLLQL-AATLRIAAFNIRTFGDTK
--GALLAL-----------------AGLLQV-ALSLKIAAFNIRTFGETK
--GALLAL-----------------AGLLHV-ALSLKIAAFNIRTFGETK
--GALLAL-----------------AALLQG-AVSLKIAAFNIQTFGETK
--GALLAL-----------------LALLQG-AMSLKIAAFNIQTFGETK
--GGLLAL-----------------AGLLQV-VPSLRIAAFNIRTFGETK
--GVLFAL-----------------AALLQQ-ALSLRIAAFNIRTFGETK
--GLLLAL-----------------AGLLQL-GLSLKIAAFNIRTFGETK
--GVLLAL-----------------AGLLQV-ALSLKITAFNIRTFGETK
--VTLMAL-----------------ACALST-AESLKICAFNVRALGDTK
--LWVLGL-----------------AAFVRP-SLALRVSAFNIQTFGDSK
--VFLSMA-----------------AHLLQP-TLCLRVGAFNIRTFGDSK
--VFLSMA-----------------AHLLQP-TLCLRVSAFNIRTFGDSK
--KILLLV-----------------ASLLQL-AFSLRIGAFNIRAFGDKK
--LALLGA-----------------ASLLQL-TLSLRIGAFNIRALGDRK
--LALLGA-----------------ASLSQL-TLSLRIGAFNIRALGDRK
--LALLSL-----------------AYVLRT-AATLRICAFNIRTFGDSK
--LALLAA-----------------ALLLHV-AATLKIGAFNIRTFGDSK
--LALLAA-----------------ALLLHV-AATLKIGAFNIKTFGDSK
--LSLLAA-----------------ALLLHV-ATALKVGAFNIKAFGDTK
--LSLLVA-----------------ALLLHV-ATTLKVGAFNIKAFGDTK
--LSLLVT-----------------ALLLHV-ATTLKIGAFNIKAFGDTK
--LSLLVT-----------------ALLLHV-ATTLKIGAFNIKAFGDTK
--LELLAA-----------------ALLLRV-AATLRISAFNIRTFGDSK
--LPLLAA-----------------ALLLHG-AAALRISAFNIRAFGDSK
LLAALL-----------------------GG-AAAFRVGAFNARRLGGGK
---MGL-----------------------GG-AG-YGANE-SYMGISGAD
LLLMLC-----------------------SL-GASFRICAFNAQRFAQGK
LLLLLW-----------------------PA-AAPFRICAFNLQRFAGPK
PLLLLC-----------------------PA-GAPFRICAFNTQRFAQGK
PLLLLC-----------------------PA-GAPFRICAFNTQRFAQGK
LLLLLC-----------------------SG-AAAFRICAFNAQRFAQGK
LLLLLC-----------------------SG-AAAFRICAFNAQRFAQGK
LLLLLC-----------------------SG-AAAFRICAFNAQRFAQGK
LLLLQTG------------------PASSTS-SSSFRICAFNIQRLTLTK
LLILLV-----------------------GG-TEAFRICAFNAHRLTLAK
LLILLV-----------------------GG-TDAFRICAFNAHRLTLTK
FVLLLA-----------------------DG-TSAFRICAFNAQRLTVTK
LLLLLA-----------------------SG-AEAFRICAFNAQRLTLPK
LLLLLA-----------------------SG-AETFRICAFNAQRLTLAK
LLLLLA-----------------------GG-AEAFHICAFNTQRLTLNK
LLIVLA-----------------------SG-AEAFRICAFNTQRLTLAK
LFLILA-----------------------NG-AQAFRICAFNAQRLTLAK
LFLILV-----------------------SG-AQAFRICAFNAQRLTLAK
-LLLLP-----------------------GG-AEAFRICAFNAQRLTLSK
LFLLLA-----------------------SG-AEAFRICAFNAQRLTLTK
-LLLLP-----------------------GG-AEAFRICAFNAQRLTLSK
WAPALLL------------------CVMVPC-VCATKICAFNMQHFGEKK
WLPLLVL------------------TTAWPC-VWPFRICAFNAQHFGEKK
WLHLLLF------------------HLLWPH-VWSFRICAFNAQHFGEKK
--------------------------------------------------
-----------------------------------MKVAAFNVRNLGHQK
-----------------------------------MKIAAFNVKNLGWKK
-----------------------------------MKVAAFNAKNLGVKK
-----------------------------------MKVAAFNAKNLGQKK
-----------------------------------MKIAAFNAKNLGQKK
---------------------------MHKK-SEVMKIASFNIQRFGENK
-----------------------------------MKIASFNVQRFGVNK
-----------------------------------MKIASFNIQRMGPSK
-----------------------------------MKIASFNVRRLGLSK
-----------------------------------MKIASFNVRRLGSSK
-----------------------------------MKIASFNIQKFGKRK
-----------------------------------MKIAAFNIQKFGQKK
-----------------------------------MKVASFNVQKFGKSK
-----------------------------------MKIAAFNIQKFGKNK
-----------------------------------MKIAAFNIQKFGRSK
-----------------------------------MKIASFNIQRFGRNK
-----------------------------------MKVGSFNIQKFGRNK
-----------------------------------MKIAAFNIQKFGRNK
-----------------------------------MKIASFNIQKFGKNK
-----------------------------------MKIASFNIQKFGKNK
-----------------------------------MKIASFNARRFGVKK
-----------------------------------MKIAAFNARRFGVKK
-----------------------------------MKIAAFNVRRFGLKK
-----------------------------------MKIASFNARRFGLKK
-----------------------------------MKIAAFNIQRFGTNK
-----------------------------------MKIAAFNIRRLGISK
VWWWVLG------------------VRCW---VTGFRICSFNVQSFGETK
LVLF---------------------IIGFHV-SLAFKICAFNVKSFGEAK
--VLIAF------------------LCLWRI-ALPFKICAFNIRSFGETK
LLLLVVG------------------LCAFSV-ASSLKICAFNVQSFGESK
GLLVVVG------------------LCALNI-TSSLKICAFNVQSFGESK
GLLFVVA------------------LCALNV-TSSLKICAFNVQSFGESK
VLLFVVG------------------LCVLNV-TAALKICAFNVQSFGESK
LLLFVSG------------------LCALNV-TSSLKICAFNIQSFGEAK
VLLFGMG------------------LCVLNV-TSSLKICAFNIQSFGEAK
LLLCFIG------------------LCLWTC-VISLKICAFNIQSYGEAK
LLMCFVG------------------ICLFST-TLSVKICAFNVQSFGEAK
LLICIVG------------------IGFLTT-ALSLKICSFNVQSFGEAK
LLSLLLA------------------VVDVQG-GSEFRICAFNLHHFGESK
LLIFFTD------------------LCHVDA-SSDFRICAFNLHNFGESK
LLFFLAD------------------VSDVLG-RSDFRICAFNLHSFGESK
LLFFLAD------------------VSDVHG-GSEFRICAFNLHSFGDSK
LLPFLTG------------------VCDVAG-SSDFRICAFNVQSFGDSK
LISFLVG------------------MKEVRG-GSDFRVCAFNLHHFGDSK
LLSFLMG------------------VRGVQG-GSDFRVCAFNLQHFGDSK
ILLSIFL------------------LSGLLT-CYGFRICAFNVQSFGDSK
MLLVLIH------------------LCGLLG-CYGFKICAFNVQSFGDSK
SLLLLVC------------------LSGPLA-CHAFKICAFNVQSFGDSK
-MKLAVF------------------FLLFNT-AAAVKICSFNVQHFGDSK
STRFLLC------------------FLLLEA-ASTFKICSFNVQSFGESK
WLSLLLS------------------LVCGGA-SSDLKICSFNIQTFGQAK
FLLLCA-------------------LLCASV-SLSLRICSFNVQTFGKAK
-MRWFLF------------------LCTLAS-SRCFRICSFNIQCFGESK
HPLALLL------------------LGLRLA-GAGFKICAFNTHGFGEAK
FTFLLTL------------------LGVHLV-AAAFKICAFNIRSFGRAK
FTLLLIF------------------LGVQVV-AGAFKICAFNIRSFGRAK
FTCLFLL------------------LGMMLV-AASFKICAFNIQSFGQAK
FTFLLLL------------------LDMMLV-AASFKICAFNIRSFGQAK
LLLLLSG------------------QLQLLS-CATLRICAFNIQSFGEAK
LLLLFGH------------------LAPLAT-TSPLRICAFNIQSFGEAK
LSFLSLL------------------LFISTV-GSAFKICAFNIKSFGEAK
--VFVAL------------------LYLHLT-AATFKICTFNIKSFGEAK
--VFLTL------------------LYLQLT-AATFKICTFNIKSFGEAK
LLLLLLV------------------LGLQ-V-SATFKICAFNIKSFGEAK
LL--LFL------------------LGLHFS-SATFKICAFNIKSFGEAK
LSLLLLL------------------AVCSCA-VNALKICSFNIQSFGETK
TLAVLLF------------------FLSSKE-ALTLRICSFNVRSFGVAK
PVTLLLL------------------LFMLGS-IHSLKICSFNVRSFGAAK
PALLLLL------------------LLSVHG-TLALRVCSFNVRSFGETK
LASLLLF------------------ILALHD-TLALRLCSFNVRSFGASK
LASLLLF------------------ILALHG-ALSLRLCSFNVRSFGESK
PAFLLLL------------------FLSITS-ALALRLCSFNVKSFGEAK
PAFQLLL------------------LLSISS-ALALRLCSFNVRSFGEAK
LVLLLLL------------------LISAQG-ALALRICSFNVRSFGESK
LACLLLL------------------LLSTHS-ALALKICSFNVRSFGESK
LASLLLL------------------LLSTHS-ALALRICSFNVRSFGESK
LASLLLL------------------LLSIHS-ALALRICSFNVRSFGESK
LAPLLLL------------------LLSIHS-ALAMRICSFNVRSFGESK
LAPLLLL------------------LLSIHS-ALALRICSFNVRSFGESK
FLHGILF------------------LASLNG-IQPLKICSFNVRTFGEAK
FLHGVLL------------------LASFHE-IQSLKICSFNVRTFGKSK
LISTAIF------------------LAGLHG-IHSFKICSFNVRTFGKSK
WRLLLFW------------------ALFVPH-TLGLQICSFNVQSFGESK
WRLLLLC------------------ALFVPH-SLGLRICSFNVQSFGESK
KLVALLL------------------TLSFTN-AASFRICSFNVQTFGEAK
KSVALLL------------------ALCFSG-ATSLRICSFNVQIFGEAK
LLVVVLS------------------LFCFNT-SLSLKICSFNVKSFGEAK
LLIVALS------------------LFSFHT-SLSLKICSFNVKSFGEAK
LLLFLLS------------------LFNFNP-SLSLKLCSFNVRSFGEAK
LLFFLLS------------------LFHLNP-SLSLKICSFNVRSFGEAK
LLFFLLS------------------LFHFNP-SLSLKICSFNVRSFGETK
FFFFFFS------------------LFHFNP-SLSLKICSFNVRSFGETK
LLFALFS------------------LLCFNP-SLSLRICSFNVRSFGEAK
LLFVLFS------------------LFYFSP-SLSLKICSFNVRSFGEAK
FCISLFV------------------LFFFNA-TLSIKICSFNVRSFGEAK
LCISLFL------------------LFAFHA-ALSLRICSFNVRSFGEAK
LCVSLFL------------------LLSFHA-ALSLKICSFNVRSFGEAK
LCVPLFL------------------LFSFHA-ALSLKICSFNVRSFGEAK
LRFFLFL------------------LFFCQA-VQSLRICSFNVRSFGESK
LHFFLFL------------------LFFGQV-VQSLRICSFNVRSFGESK
LHFFLFL------------------LFFGQV-VQSLRICSFNVRSFGESK
LSRYIFI------------------LLTFTG-AAALKICSFNIRSFGENK
YLQVSLL------------------FFIWTG-ALTLKICSFNIQSFGESK
MHLFLFL------------------LLSFGG-ALSLRICSFNIRSFGENK
MKPAVLL------------------LLSLGG-ALSLKICSFNIRSFGESK

MEKKNVLAVILKILSRYDLVLIQEVRDSSDTAFANLVKELSNYN------
MQKQNVASALTKILSQYDLILVQEVRDSSDQAFHILARLLGE--------
ASKPDVMADIVSICHNFDFVAIQEIRDASSEALATLMDALNENQ------
AGKAEVVERTVAIIRRYHMVFFQEIRDASQTAIFVLLDAVNAAVA-----
MEEPAEVQILIKLIQRYDILLLLGIMDNTGKAIYELFDKITINL------
MSNKTVMDIVNKVLLRYDLVLVQEIVTLDETMMEDVLKNLNKLNK-----
SNNAEIMNVLTTILQRYQLVAVQEIMDSDNAAVKHLVHQLNQES------
VNDPVTLDILIQILQRYDLITIEEVMDSDNSAMTELVKELNRST------
VDDHVTLDILIRILKRYDLITIEEVMDSDSSAVTDLVRELNYAT------
VDNPEIRNILTRILKRYDLIVIEEIMDEDNTPITELVMALNDVS------
VDDPVVLELLIRILSRYEVIAIEEVMNADNTAIISLVKELSLAT------
VDDPVVLELLIRILSRYEIIAIEEVMNADNTAIISLVKELSLAT------
VDDPTVLSLLIQILRRYELIAVQEVMSKDNTAIIRLVQELNAAT------
VDDPVVLNLLIQILRRYELIAVQEVMNRDDTAITRLVQELNNDT------
MATPGIPELLVKIVLRYEVILIQEIRDASGKAILKLLSLVNKNS------
MSDPEVVQVIVDVIERYDICAVQEVRDIDEIAVYDLLDELNAQN------
MSKPMVPEILTKIILRYDIILIQEVRDSTGQAIQDLLYRVNTADALEKQQ
ASDPLVMDVLKKIILRNDVILIQEIRDSSETAILRLLAEINRAS------
MAQPEIADMLVRICQRYDILLIQEVRDSTGTAIVDLLNRVNSAG------
MENGDVADMLVKICMRYDILLIQEIRDNEGTAILDLLDRVNRAG------
YSDQEVVNTLIEIVRGYDLILIIELVDVSQTVLPGFASQLNEAVA-----
MKKALVREILLKVILRYDIILIQEIRSKSDGPINELLADVNKFS------
MSKPDVVNILLQTVERYDLFLVMEIRDSTQTAIYDFLDQLNNR-------
MSKPDVVEILLQIAERYDILLIQEIRDSTFTAIYSFLDQLNAR-------
MSKPEVVEILLQIAERYDILLIQEIRDNTFTAIYSFLDQLNAR-------
MSDQSVADIV--ILSRYDIALVQEVRDSDLSAVTELMDQLNSVS------
LSDEGTSKIIVKVLSRYDIALVQEVRDSDLSAVNELMERLNRAS------
MQNNQVVDVLLKILSQCDLTLIMEIRDASGEAIKELLQLLNESKN-----
MEEPEHVDKLAQIILRYDLILIQEIREKGEVAVYELMAIVNEKS------
MSKEEVVDILVQIVQRYDIILIQEIRDVSQESIYELLSLVNQQG------
MSNPEVVKTLVQIIRRYDIIAIQEIRDSSETAFPTLLAKVNKDL------
MDKPDVVATLVKIVQRYDVIMIQEIRDSAGTALPELVTEVNGVS------
ISKPEVVDVIIKVLSRYDLVIVQEIRDIQETSFPTLVEQLNE-G------
ISNETISTVIVDIIKPYDIALIQEVRDENLSAVKLLMDKLNS--A-----
MSNVTIANIIVHLIERNDIILIQEVRDADLSAVKILMNKLQS--S-----
MSKPDVAKVIVDVISLFDIVVVQEVRDSDLSAVKLLMSQLNS--A-----
MSNATLADIIVKVVQRYDIILIQEVRDVDLTATNSLMKKLNS--D-----
VSNATLLDIIVKTVQRYDLVLIQEVRDSDLSATTSLMEALNR--G-----
ASNVTLMNIISKIVHRYDIILIQEVRDSDLSATKKLMEHINK--G-----
SSNTTLMDIISTIAHNYDILLIQEVRDSDLSATKNLMERINK--G-----
SSNATLMNIISTIVHRYDVILIQEVRDSDLSATNRLMEHVNK--G-----
ASNATLMNIISTIVHRYDIILIQEVRDSDLSATNKLMEHVNK--G-----
ASNTTLLNIISTIVQRYDVVLIQEVRDSDLSATKKLMDHVNK--G-----
ASNATLMNIINTIVHRYDILLIQEVRDSDLSATKKLMELVNK--N-----
ASNTTLMNIISTIVHRYDIVLIQEVRDSDLSATKKLMEHVNK--N-----
VSNATLLDIITKVVHRYDIILIQEVRDSDLSATSKLMDSVNG--G-----
ASNATLLDIISTVVRRYDIVLIQEVRDSDLSATTRLMQRVNR--G-----
VADDGTSRSIAQILARYDIAVVQEVRDPDLSAVTTLMDEIGR--V-----
VADPACGNYIAQILAEYDVTLVQEVRDPDLSAVSALLEEINR--I-----
VSDPACIIVIAQILAGYDITLVQEVRDPDLSAVSALMEQINR--V-----
VSDPDCGSVIAQILAGYDIALVQEVRDPDLSAVSLLMEQINR--V-----
ASDPDCGSVIAQILAGYDIALVQEVRDPDLSAVSLLMEQINS--V-----
VSDPACGSIIAKILAGYDLALVQEVRDPDLSAVSALMEQINS--V-----
VSDPACGSIIAKILAGYDLALVQEVRDPDLSAVSTLMEQINR--V-----
VSDPACSGIIAQILAGYDITLVQEVRDSDLSAVSTLMEQINS--M-----
VSDPACGSVIAQILAGYDVMLVQEVRDPDLSAVYALMEQINS--V-----
VSDPGCGGVIAQILAGYDVMLVQEVRDPDLSAVSVLMEQINS--V-----
VSDSACGSVIAQILAGYDITLVQEVRDPDLSAVSMLMEQINS--V-----
VLDPACGGVIAQILAGYDITLVQEVRDPDLSAVSALMEQINS--V-----
VSDPACGGVIAQILAGYDITLVQEVRDPDLSAVSALMEQINS--V-----
LSNEGISEIIVKILSRYDIALVQEVRDADLSAVSELLERLNS--A-----
LSNEGISEIIVKILSRYDIALVQEVRDADLSAVSELLERLNS--A-----
LSDQSISKIIVKILSQYDIILVQEVRDADLSAVQELMERLNR--A-----
LLDQSVSEIIVKILSRYDLVLVQEVRDADLSAVQELGEQLNR--A-----
LLDQSVSEIIVKILSRYDLVLVQEVRDADLSAVQELGERLNR--A-----
LSDETTAGIIVKILSRYDIALVQEVRDADLSAVTSLLDQLNS--A-----
MSDQTVADIIVNILSRYDIALVQEVRDSDLSAVTELMDQLNS--V-----
MSDESVADVIINILRRYDIVLVQEVRDSDLSAVTELLEQLNS--V-----
MSDEAVAGVIVNVLRRYDVVLVQEVRDSDLSAVTELMEQLNS--V-----
MSNKEVAEIIINILLRYDVVLVQEVRDSDLSAVTELMEQLNS--A-----
MSNKEVAEIIINVLLRYDVVLVQEVRDSDLSAVTELMEQLNS--A-----
MSNKEVADIIINVLRRYDVVLVQEVRDSNLSAVTELMEQLNS--A-----
MSNREVAEIIINVLRRYDVVLVQEVRDSDLSAVTELMEQLNS--A-----
MKNPEVSSVLMKILPRYDIVIIQEVRDADHSAVKLLMQRLNS--L-----
IKNPAVSSVLMKILPRYDIVVIQEVRDADHSAVKLLMQKINS--L-----
MAKPEVCTVILKILQRYDIALIQEVRDADLSAVETLMTELNS--Q-----
MSNPEVTSIIMKILPRYDIVLIQEVRDTDLSAVETMMSELNS--H-----
ITNVTIADVIVKILNRYDIALIQEVRDSRLTAVGKLMDKLNR--D-----
MSNDTISDYIVRILNQYDIALVQEVRDKYLVAVGKLLDKLNR--E-----
MSNATLSHYIVQILSLYDIALVQEVRDSHLVAVGKLLDSLNQ--H-----
MSNATLSVYFVKILSRYDIAVIQEVRDSHLVAVGKLLDELNR--D-----
MSNATLSSYIVKILSRYDIAVVQEVRDTHLVAVGKLLDELNR--D-----
MSNATLSHYIVQILSRYDIAVIQEVRDSHLTAVGKLLDILNQ--D-----
MSNATLSHYIVQILSRYDIAVVQEVRDSYLTAVGRLLDILNQ--D-----
MSNATLVSYIVQILSRYDIALVQEVRDSHLTAVGKLLDNLNQ--D-----
MSNATLVSYIVQILSRYDIALVQEVRDSHLTAVGKLLDNLNQ--D-----
MSNATLSDYIVQILSRYDIALVQEVRDSHLTAVGKLLDKLNQ--D-----
MSNATLSNYIVQILSRYDIALVQEVRDNHLMAVGRLLDKLNQ--D-----
MSNATLASYIVRIVRRYDIVLIQEVRDSHLVAVGKLLDYLNQ--D-----
MSNATLSNYIVKILNRYDIALIQEVRDSHLTAVGKLLDKLNA--D-----
VSNATIANILVNIITMYDIAVIQEVRDADLSAVHHLMNLIDR--------
LSNDTITDLIVQIVSGYDITLVQEVRDADLSAVKKLMHRLNQ--A-----
LSNQTVTDFIVSILFLYDITLIQEVRDADLSAVKKLMNQLNQ--A-----
LSNETVTDFIVSILFLYDITLIQEVRDADLSAVKKLMNRLNQ--A-----
LSNQTISSFIVRILTTYDLTLIQEVRDADLSAVKKLMNQVNW--A-----
VSNQTISSFIARILTAYDLVLIQEVRDADLSAVKKLMQLVNG--A-----
VSNQTISSFIARILTAYDLVLIQEVRDADLSAVKKLMQLVNG--A-----
LSNETIAGIIVNIVQTYDIAVMQEVRDSDQSAIRKLMDQLNR--A-----
MSNKTIADVIVAIVSEYDIVLVQEVRDTDLSAVKKLMDQLNS--V-----
MSNKTIADIIVAIVSEYDIILVQEVRDTDLSAVQKLMDQLNS--V-----
MSNQTVANIIVSILSEYDIILVQEVRDADLSAVDKLMDQLNS--A-----
MSNQTIANIILSILSEYDIILVQEVRDADLSAVNDLMDQLNS--F-----
MSNQTVANIIISVLSEYDIVLVQEVRDADMSAVNYLMDQLNS--A-----
MSNQTVANIIVSILSEYDIILVQEVRDADLSSVHDLMDQLNR--A-----
MSNQTVAGFIVSILVQYDITLVQEVRDADLSSVKKLVSQLNS--A-----
MSNQTIADFIVSILSEYDLTVVQEVRDADLSSVRNLVAQLNS--A-----
AARDDVRGALGRIIARCDIMVLQEVVDAKGQVVPLLLDTLDSTV------
KGINNPPFPPPQIITRCDIMVLQEVTDTKGQVVPLLLNTLDSTA------
VEKAHVMDIFVKILARCDIAVLQEVMDAKGKAIPALAAALNQFE------
AAKVAVMDTLVKIVSRCDIAVLQEVMDAKGQAVPALISALHRSA------
ASKANVMDTLVKILSRCDIAVLQEVMDAKGKAVPALVAALNRYH------
ASKASVMDTLVKILSRCDIAVLQEVMDAKGKAVPALVAALNRYH------
VNKPRVVDTLVKILARCDISVLQEVMDAKGKAVPALMNALRQFD------
VNKPKVVAVLVKILARCDISVLQEVMDAKGKAVPALMNALRQFD------
VNKPKVVDFLVKILARCDISVLQEVMDAKGKAVPALMNALNQFD------
VAKVSILDVLVKILARCDITVLQEVIDSSGDTIPLLLRDLNNVY------
LTKESVMDTLVQILARCDIMVLQEVVDSSQNTVPFLLQKL----------
VIKESVMDTLVQILARCDIMVLQEVVDSSQNTVLFLLQKL----------
VAKVRIMDSLVRILARCDITVLQEVVDTSGDAIPLLLRDLNR-F------
VAREPVMDTLVLILARCDIMVLQEVVDPTGSAIPLLLRELNR-L------
VAREPVLDTLVKILARCDIMVLQEVVDSSDTAIPLLLRELNR-F------
VAKEPVLDTLVRILARCDITVLQEVVDSTGSAIPLLLRELNR-F------
VAREQVMDTLVQILARCDIMVLQEVVDSSGSAIPLLLRELNR-F------
VAREQVMDTLVRILARCDIMVLQEVVDSSGSAIPLLLRELNR-F------
VAREQVMDTLVRILARCDIMVLQEVVDSSGSAIPLLLRELNR-F------
AAREHVMDTFVRILARCDIMVLQEVVDASGSAMSLLLRELNR-F------
VAREDVMDTLVRILARCDIMVLQEVVDSSSSAISLLLRELNR-Y------
AAREHVMDTFVRILARCDIMVLQEVVDSSGSAISLLLRELNR-F------
VAKEHILNLIVKIIQRCEISVLQEVQDPKGLALSRLLQSLNK--A-----
VANEDILNVVVKIVRRCDIFLLQEVHDPKGLVVSKLMGALNR--P-----
AANQEVLDILIKIVQRCDICLLQEVQDPKGQALSKLMQGLNR--Q-----
--ERRNQSDQIKIVSRYDIILILEVTDVKQQAFLKLLEQLNKSL------
VTDKMVSQYLTKIISQYSVIVILEVVDKSGKAMEMLLKKLNC--------
VTDETVVRHLTKIMSQYSVVVILEVNDKSGKAMEKLHQELNSSSW-----
VTDKTISRYLTKIISQYSVIVILEVVDKSGEAMKTLKQELNKTSC-----
VTDKNVIHYLTKIVSRYNVVVILEVVDKSGKAMKKLLQELNSTAD-----
VADKTVVRYLTKVMSRYSVVVILEVMDKSGEAMQKLKQELNNAAD-----
IADKNILSVLIKTVSRYGIILILEVVDVKGKAIKKFLEELNK--A-----
ISNPDILPVLIKIVSRYDIILILEVVDIKNKAVKDFLKKLNK--E-----
LSDKKVVKTLIKIFSRYSIVIVLEVVDKQGKAINQFLNELNKTGA-----
LADKNVVKYLIKIVSRYSIIVILEVVDKAGKAMAKFLHELNSTRA-----
LSDESTIKYLIKIVSRYSIIVILEVVDKSGKAMAKFLHKLNSTGN-----
LSDPAVLSTLVKIVSRYDIVIILEVVDGSGTTVDTFLKELNK--N-----
LSDPDVMKTLIRIVSRYDIVVILEVVEKKGKEP-----SFGR--A-----
LSDPAVLQTLIKIVSRYDIIVILEVVDSKGRAMDNFLKELNK--F-----
LSDPDVLRTLVKIVSRYDIILILEVVDISGEAVKTFLEALNT--S-----
VSDADVLKILVKIISRYDIIVILEVVDASGKSVDTLVQALNK--A-----
VSDPDVLNILIKIVSRYDILVILEVVDASGTSVKTLMDALNN--S-----
VSDPDVLNILIKIVSRYDILVILEVVDASGESVTTLMDALNN--S-----
VSDPDVLNILTKIVSRYDIIVILEVVDISGESVETFLEALNK--C-----
VSDPDVLNILTKIVSRYDIIVILEVVDISGDSVKIFLDALNK--A-----
VSDPDILKILTKIVSRYDIIVILEVVDISGTSVETFLDALNK--S-----
CSDPKVSAVITKIAARYDIIVILEVFDAKEKAAKKLVEQLNS-C------
CSDPKVSAVITKIVARYDIIVILEVFDAKEKAAKKLVEQLNS-C------
CTDSKVFPIITKIVSRYDIIVLIEVFDAKEKAAKKLVEQLNSTC------
CKDCTVFPIITKIAARYDIIVFLEVFDSKEKAAKMLVEQLNSTG------
ISKPKVLSTIINIVMRYDIILIMEVTDRTGEAVEILNQELNKNS------
ISKPEVVSTIVNILLRYDITLIMEVTDKTGTATKKLLEELNKQA------
AANQEVMSFLVKILSRCDICLVMEVRDLKAKAVPLLTKELNR--F-----
AANKQVMDILIKIISRCDVCLIQEVRDSKGEAVRVLIEGLNR--F-----
ASNKNVMDILVKIITRCDVCLIQEVRDSKGKVIPALVKELNR--F-----
ANNKRVMGVLLKILSRCDLSLIQEVRDAKGEAIQALVKDLNR--F-----
ANNKKVMGILLKILSRCDLCLIQEVRDSKGEAIQALVKALNR--F-----
ANNKKVMGILLKILSRCDLCLIQEVRDSKGEVIEALVKDLNG--F-----
ANNKKVMGILLKILSRCDLCLIQEVRDSKGEAIQALVKDLNR--Y-----
ANNKKVMGILLKILSRCDLCLIQEVRDSKGEAIQTLVKELNR--F-----
ANNKKVMGILLKILSRCDLCLIQEVRDSKGEAIQALVKELNR--F-----
ASNTRVMEILTKIISRCDLSLIQEVRDSRGEAISALLMSLNR--F-----
ANNKKVMGILIKIISRCDLSLIQEVRDSKGEAIPVLLKALNR--F-----
ANNKRVMGILTKIISRCDLSLIQEVRDSKGKAIPALLKNLNR--F-----
SNKNDIMITLARIITRCDVCLLQEVRDRKGTAISKLLQTISR--Y-----
SKKTSVMHTLTRIIARCDVTLLQEVRDRKERALPQLMELLNR--Y-----
SKNSQVMQTLARIITRCDVCLLQEVRDSKGKALPQLLDSLQR--Y-----
SKNSEVMQTLVRIITRSDICLLQEVRDSKGKALPKLLER-----L-----
SQKSSVMFTLTRIIARCDVSLLQEVRDSQQRALPRLLERLNR--Y-----
SKKSDVMHTITMIISRCDVCLLQEVRDSKGKALPTLLTQLNS--Y-----
SKKTDVMETLTKIITRCDVCLLQEVRDSKGKALPELLIQLNS--I-----
SADAKIMNSISRIVARCDICLLQEVRDQKNKAIPRLLEAVNK--I-----
AGDKNILHTLTQIVSRCDVCLLQEVRDHKKKAIPELLRSLNN--F-----
ATDSTVLHILTQIVSRCDVCLLQEVRDQKKTAVPRLLNRLND--Y-----
ASNSKVMKILVKILSRCDVALIQEVRDATETVVSKLMLELNR--F-----
SSNEKVMLSLVKIVSRCDVCLLQEVRDSKGRAVPKLIRDLNR--Y-----
ASKPHVMEIIVKIISRCDVTLVMEIRDCKNCTLPRLMEQLNN--Q-----
AAKEEVMETLVKIVSRCDICLLMEVRDCQGKVVPQFISLLNR--Q-----
GAKPVVMEIITKIVARCDICLLMEVRDSSGAVVDQLLQDLNS--Y-----
SGDVRVMGALVQILVRCDIAAVQEVRDVKGEAVQALLRELNR--Y-----
AANQKVMGALVQILSRCDITAIQEVRDSRGIAIQMLLRELNR--Y-----
AANRRVMGALVQILSRCDISAIQEVRDSKGAAIQTLLRELNR--Y-----
AANQRVMRALVQILSRCDISAVQEVRDSKGLAIQALLQKLNR--Y-----
AANQKVMGALVQILSRCDISAVQEVRDSKGLAIQALLRRLNR--Y-----
AKRPEIMRVLVKVISRCDICLVQEVRDSKGTAMSLLLQELNR--A-----
AGRPRVMGVLVKVVARCDICVVQEVRDAKGEAIPALVRKLNR--Y-----
AANPAVMHILIKILSRCDISLIQEVRDAKQEAVATLLKELNR--F-----
ASNKKVMGTLAKILSRCDICVIQEVRDSKGEAVPALMKELNK--Y-----
ASNKKVMGTLVKILSRCDICVIQEVRDSKGEAVPALMKELNK--Y-----
ASNKKIMGVLVKILSRCDISVIQEVRDSKGEAVPALVNELNR--L-----
ASNKKIMGTLVKILSRCDISAIQEVRDSKGEAVPALMTELNR--Y-----
AAKGHIMAIITKVTSRCDIMLVMEVKDSTGSSLVSLVNELNRGDR-----
LENHKAMNVILKVITRCDVILLMEIKDNNNCIGPALLQKLNRKSR-----
RDNSQVMDVIVKIIKRCDIMLLMEIKDSRNIICPTLIKMLNGKSR-----
RENQKVMDIIVKIIKRCDIMLLMEIKDSNNRICPMLLKRLNGNSR-----
KENHEAMDIIVKIIKRCDLILLMEIKDSSNNICPMLMEKLNGNSR-----
KENHNAMDIIVKIIKRCDLILLMEIKDSNNNICPMLMEKLNGNSR-----
KENKNAMDVIMKVIKRCDIILLMEIKDSNNMICPTLKERLNGNSR-----
KENKNAMDVITKVIKRCDIILLMEIKDSNNMICPTLMERLNGNSR-----
REDQEAMGVIVQIIKRCDIALLMEIKDSSNTICPVLMERLNGNSR-----
KANCNAMDVIVKVIKRCDIILLMEIKDSSNRICPTLMEKLNGNSR-----
KANCNAMDVIVKVIKRCDIILLMEIKDRNNIICPTLMERLNGNSR-----
KANCNAMDVIVKVIKRCDIMLLMEIKDNNNRICPELKERLNGNSR-----
QEDKNAMDVIVKVIKRCDIILVMEIKDSNNRICPILMEKLNRNSR-----
QEDQNAMDVIVKVIKRCDIMLLMEIKDSNNRICPVLMEKLNGNSR-----
VANQEVLNLLVRIISRCDLMLIMEIKDSSNRSFPVLMGSLNRSPL-----
VAKEGILDVLVRIISRCDLLLMMEIKDSSNKAFPILMTSLNNQ-------
AAKEGMLDILVKIISRCDLLLMMEIKDVSNQAFPALMTRLNNH-------
RDKPAVMNIVRKVISRCDITLLMEIKDSSDTVIRSLMTQLNSQSE-----
RDKPAVMNVVRKIISRCDITLLMEIKDSSNTVIRLLMAQLNSQSE-----
CAKAEAMTVIVKVISRCDIMLLMEIKDSKNKAINILMTKLNSQPE-----
CSKREVMTVLHKIVSRCDIMLLMEIRDSKDVAIHALMAKLNSLKK-----
IARQEVIDVVVKVISRCDIMLLMEIKENSNRICPLLMERLNRWSK-----
IARQEVIDVVVKVILRCDIMLLMEIKENNNRICPLLMERLNRWSK-----
IARPEVVDAVVKIISRCDIMLLMEIKDNKNRVCPLLVEKLTSQLE-----
IARPEVVDAVVKIISRCDIMLLMEIKDSKNRVCPLLVEKL-SQLK-----
IARPEVIDAVVKIVSRCDIMLLMEIKDSKNRVCPLLVEKLTSQLK-----
IARPEVVDAVVKIVSRCDIMLLMEIKDSKNRVCPLLVEKLTSQLK-----
IGRAEVLDAVVKIISRCDIMLLMEIKENKNRMCPLLVQQLAGQTK-----
IARPEVVDVVVKIIARCDIMLLMEIKEAKNRTCPLLVEKLSGQTK-----
RARPEVLDVIVKVISRCDIMLLMEIKDNSNKICPLLIEKLNGQYQ-----
RTRPEIMNVIVKIISRCDIMLLMEIKDNRNRICPFLLEKLNGHSQ-----
RTRPEILDVIVEVISQCDIMLLMEIKDNSNRLCPFLLEKLNGHSQ-----
RTRPEILDVIVEVISRCDIMLLMEIKDNSNRLCPFLLEKLNGHLQ-----
RTKPEIIEVIVEIISRCDIMLLMEIKDNSNRICPFLLEKLNGQSE-----
RRNSEIIEVIVEIISRCDIMLLMEIKDNRNRICPFLLEKLNGRSE-----
RRNSEIIEVIVEIISRCDIMLLMEIKDNRNRICPFLLEKLNGRSE-----
IAKPETLDVIVKIISRCDLMLLMEIKDVRNKAFPELMKQLNSQFK-----
VAKPEILDVIGKCISRCDIALVMEIKDASGKVFPQLMTHLNSQLN-----
LSKPEVLNVILESIARCDLMLVMEIKDAKGEAFPQLMTHLNRRYK-----
ISKPEVLNVILESIARCDIMLVMEIKDAKGTAFPRLMTHLNRSYN-----

------------KNVKYGSAISERLGRSNS-KEQYGFIYNTD--------
--------------------------------------------------
-----------PTALQYINITGPREGTTSS-KEQYAFVYRPA--------
---------ADGREYHYDMLLSPRLGRTSS-KEQYAYIFRNN--------
-----------SDDEVYGIIVSKRVGIVP--REQFAFIYRVD--------
-----------VKGSKYVMTISERLGRGNA-KEQYAYIYRND--------
-------------GCHYNFILSDHLGRSSY-RERYAFVYNEE--------
-------------KLHYNYIISDHLGRSSY-REKYAFVYNEN--------
-------------KLNYNYIISDYLGHSTY-REKYAFIFKEN--------
-------------GVHYNFIISSLLGRSSY-KEKYGFVFNEA--------
-------------KLNYNVLISDHLGRSSY-REKYAYIYRED--------
-------------KLNYNVLISDHLGRSSY-REKYAYVYRED--------
-------------GLHYNLLISDHLGRSTY-REKYVYIYRED--------
-------------GLSYNLLISDHLGRSTY-REKYVYVYRED--------
------------TKGIYDITISPRLGRSSS-KEQYAFLFRKD--------
-------------NGAFSLELGPRVGRTSS-KEQYAFYYRHD--------
DASCDAEKSCDNIDGDFDMVISERLGRSSS-KEQYAYIYRKS--------
-------------DNKYSIEISDRLGRTHS-KEQYAFFYRTD--------
-------------HANYGMVISDRLGRTTS-KEQYAFFYRTD--------
-------------PADYAMVISDRLGRTNS-KEQYAFFYRTD--------
-----------SSGIRYNYSVSERVGRSHV-KEQYVFLYKTS--------
-----------SPRGVYKMGLSTRLGRSVS-KEQYAFLYRSD--------
------------TENPYSLILSDRLGRSSY-KEQYAFFYK----------
------------RGNDYSMVLSDRLGRSTY-MEQYAFLWSTENRTISYAR
------------TGNVYSMLLSDRLGRSSYYMEQYAIL------------
-------------MSPYAYEISRPLGRENY-KEMYLFIYRTE--------
-------------KEPYEFEISQSLGRENY-KEMYLFIYRTS--------
-----------SAGRKFQISLSLRLGRTSS-KEQYGYIYDSD--------
-------------KEAYALALSDRLGRTDS-KEQYAFIYLRS--------
-------------GHSYSMELSERLGRSRV-KEQYAFLYRDE--------
-----------PPDQTYRSIISERLGRTSS-KEQYGFMYKPS--------
-------------SVPYSYVVSPRTGRTSS-KEQYGYIYRAD--------
-------------GINYTWFTGPRVGRTSS-KEQYGFVYRPD--------
-----------T-PNTYLYEVSDPLGRS-TYKERYLFIYRKA--------
-----------S-AQTYSYIVSDPLGHS-SYKERYLFIYRNS--------
-----------S-AHHYEYLASDQLGSS-TYTERYVYIYRDK--------
-----------S-AHVYQHVVSEPLGRS-TYKERYLFVYRAK--------
-----------SSPHVYRHIISEPLGRS-SYKERYLFIYRDE--------
-----------SPPFRYSFIVSEPLGRS-SYKERYLFLYRED--------
-----------PSQFKYSHIVSEPLGRS-SYKERYLFLYREE--------
-----------SPEFRYSHIVSEPLGRS-TYTERYLFLYREQ--------
-----------SPEFRYRHIVSEPLGRN-SYKERYLFLYRED--------
-----------SSQFSY--IVSEPLGRS-TYTERYLFLYRQA--------
-----------GPEFGY--IVSEPLGRS-TYTERYLFLYRLQ--------
-----------SAQFSY--IVSEPLGRS-TYTERYLFLYRHQ--------
-----------SSPYQYDYIASEPLGRN-TYKERYLFVYRSE--------
-----------SSPYTYGHIVSEPLGRT-TYKERYLFIYRHE--------
-----------SEH-AYDFLTSCPLGRD-NYKEMYLFIYRTE--------
-----------SEY-TYSYVASEPLGRD-NYKEMYLFVYRTE--------
-----------SKH-NYNFVSSEPLGRD-QYKEMYLFVYRDD--------
-----------SKH-EYGFVSSKPLGRD-QYKEMYLFVYRKD--------
-----------SKH-EYGFVSSKPLGRD-QYKEMYLFVYRKD--------
-----------SEH-EYSFVSSQPLGRD-QYKEMYLFVYRKD--------
-----------SEH-EYSFVSSQPLGRD-QYKEMYLFVYRKD--------
-----------SRH-EYSFVSSEPLGRD-QYKETYLFIYRKD--------
-----------SKH-EYNFVSSEPLGRD-QYKEMYLFVYRKD--------
-----------SRH-EYNFVSSEPLGRD-QYKEMYLFVYRKD--------
-----------SEH-EYSFVSSEPLGRD-QYKEMYLFVYRKD--------
-----------SRH-EYGFVSSEPLGRD-QYKEMYLFVYRKD--------
-----------SRH-EYSFVSSEPLGRD-QYKEMYLFVYRKD--------
-----------SKH-NYAYEISESLGRE-NYREMYLFLYRTT--------
-----------SKH-NYAYEISESLGRE-NYREMYLFLYRTK--------
-----------SKY-SYDYVASESLGRE-NYKEMYLFLYRTK--------
-----------SRH-SYDYVISESLGRE-NYKEMYLFLYRTQ--------
-----------SKH-SYDYVISESLGRE-NYKEMYLFLYRTQ--------
-----------SKH-QYSYEISEPLGRE-NYMEMYLFIYRTQ--------
-----------SMS-PYAYEISGPLGRE-NYKEMYLFVYRTE--------
-----------SSS-PYDYEISGPLGRD-NYKEMYLFIYRTD--------
-----------SSA-PYDYEISGPLGRE-NYKEMYLFIYRTD--------
-----------SKS-PYDYEISGPLGRE-NYKEMYLFIYRTD--------
-----------STS-PYDYEISGPLGRE-NYKEMYLFIYRTD--------
-----------STS-PYDYEISGPLGRE-NYKEMYLFIYRTD--------
-----------STS-TYDYEISGPLGRE-NYKEMYLFIYRTD--------
-----------NTGPVYSHVISDTLGRD-AYKEQYLFIYRND--------
-----------NTGPVYSHVISDTLGRD-AYKEQYLFVYRND--------
-----------SSGPVYSHVVSDCLGRD-TYKERYLFVYRND--------
-----------CKKPQYSYVVSDSLGRD-AYKERYLFVYRND--------
-----------SPD-TYRFVVSEPLGRG-SYKEQYLFVFRPE--------
-----------TSN-SYHFVASEPLGRN-SYKERYLFVFRPD--------
-----------ATG-TFHFVVSEPLGRN-SYKERYLFLYRPD--------
-----------KPD-TYRYVVSEPLGRK-SYKEQYLFVYRPD--------
-----------IPD-NYRYIISEPLGRK-SYKEQYLFVYRPS--------
-----------DPN-TYQFVVSKSLGRN-SYKEQYLFLFRPN--------
-----------DPD-TYHYVVSEPLGRN-SYKERYLFLFRPD--------
-----------APD-TYHYVVSEPLGRN-SYKERYLFVYRPD--------
-----------APD-TYHYVVSEPLGRN-SYKERYLFVYRPD--------
-----------TPD-TYHYVVSEPLGRN-SYKERYLFVYRPD--------
-----------DPN-TYHYVVSEPLGRN-SYKERYLFLFRPD--------
-----------DPN-TYHYVVSEPLGRN-SYKERYLFLFRPN--------
-----------DPN-TFHYVVSEPLGRN-SYKERYLFVFRPD--------
-----------KPD-SYSYVISEPLGRS-SYKEQYLFIYRNG--------
-----------SAH-PFSYVVSKPLGRS-SYKEQYLFIYRQD--------
-----------SPH-PYSYVVSKPLGRN-SYKEQYLFVYRED--------
-----------SPY-PYSYVVSKPLGRN-SYKEQYLFVYRAD--------
-----------SPD-PYSYLVSKPLGRN-SYKERYLFIYRQD--------
-----------SPD-PFGYLISNPLGRN-SYKEQYLFIYRQG--------
-----------SPD-PFDYLISNPLGRN-SYKEQYLFIYRQG--------
-----------SLQ-PYSYVVSEPLGRT-SYKEQYLFIYRTD--------
-----------SPH-PYSFLVSKPLGQS-TYKEQYLFVYRLD--------
-----------SPH-PYSFLVSKPLGQS-TYKEQYLFIYRLG--------
-----------SGQ-PYSFLVSIPLGRT-SYKEQYLFVYRSD--------
-----------GRH-PYNFLVSIPLGRT-SYKEQYLFIYRSD--------
-----------GKH-PYSSLVSVPLGRT-SYKEQYLFIYRSD--------
-----------GEH-PYSFLVSIPLGRT-SYKEQYLFIYRSD--------
-----------SSY-PYSFLSSIPLGRN-SYKEQYVFIYRSD--------
-----------SPY-PYSFLDSIPLGRN-SYKEQYVYIYRTD--------
------------GPGTYQALSSPPLGRG-SYRERYVYFYRPG--------
------------GPGAYQALSSPPLGRG-SYQERYVYFYRPG--------
-----------NGADIYSYITSPLLGRS-NYQERYVFFYRNK--------
------------GPDSYTALGSPLLGAG-NYQERYVFVYRSG--------
------------SSSPYTYLTSPLLGRN-NYQERYVFIYREQ--------
------------SSSPYTYLTSPLLGRN-NYQERYVFIYREQ--------
------------DLHSYSYLASPLLGRG-NYQERYVFIYRNQ--------
------------DLHSYSHLTSPLLGRG-NYQERYVYIYRNQ--------
------------DLHSYSHLTSPLLGRG-NYQERYVYIYRNQ--------
-----------KDSGPYSSLSSPQLGRS-TYMEKYVFIYRSG--------
-----------KSSRSYSFLNSSLLGRS-TYKEKYVYIYRSD--------
-----------QSSKSYSFLNSSLLGRS-TYKEKYVYIYRSD--------
-----------DDSGPYSFLSSPLLGRS-TYMEKYVYVYRSH--------
-----------DDSGPYSSLSSPLLGRS-TYKEKYVYIYRSH--------
-----------GDSGPYASHSSLLLGRS-TYKEKYVYLYRSH--------
-----------DDSGPYSFLSSLLLGRG-TYKEKYVYIYRSH--------
-----------GGSGPYKSLSSPLLGRS-TYMEKYVYVYRSH--------
-----------DGSGPYSTLSSPQLGRS-TYMETYVYFYRSH--------
-----------DASGPYSTLSSPQLGRS-TYVETYVYFYRSH--------
-----------DDSGSYSFLSSPSLGRS-TYMEKYVYVYRSH--------
-----------DDSGPYSSLSSPLLGRS-TYMEKYVYIYRSH--------
-----------DGSGSYSFLSSPSLGRS-TYMEKYVYIYRSH--------
-----------HKKDTFMAVTSPPLGRK-SYTEQYVFIYRSD--------
-------------EDAFLAISSPPIGRK-SYKEQYVFIYRSS--------
-------------QELFQFVISPALGRN-SYTEKYAFIYKSD--------
-----------DISLKIRHVPSSRL--G-MYKQVSIFFRRDD--------
-----------TADHPYEMVCSSSLGRN-TYKEQFVCFYRAD--------
-----------NRTRPYSMIASSQLGRD-TYKEQFVCFYRKD--------
-----------NRQRPYSMVASVQLGRD-TYKEQFVCFYRQD--------
-----------NRQRPYSMISSRQLGRD-TYKEQFVCFYREE--------
-----------NRQRPYTMISSDQLGRD-TYKEQFVCFYRED--------
-----------NKDNPYTMQISTRLGRH-TYKEQFMFLYRED--------
-----------NPNCQYKMELSSPLGRK-TYKEQFMFLYRQD--------
-----------NKNSPFKMVGSSRLGRT-LYKEQFVCFYREA--------
-----------NKKHPYSMAVSSSLGRT-TYKEQFVCLYRKD--------
-----------NKKRPYRMVISSSLGRS-LYKEQIACLYRPD--------
-----------NPKRPFSLKISKRLGRT-VYKEQYVFLYRED--------
-----------NPENRYSKKISVRLGRT-TYKEQFLFLYRGA--------
-----------DKKAHYTMELSTRLGRG-NYKEQFMFLYRED--------
-----------SMKHHYTMKISTRLGRT-RYKEQFLFLYRDN--------
-----------NRKHHYTLKISTRLGRT-RYKEQYMFLYRDD--------
-----------NSKHHYTLKISSRLGRT-RYKEQFMFLYRDD--------
-----------NRKHHYSLKISTRLGRT-RYKEQFMFLYRDD--------
-----------NNKHHYTLKISSRLGRT-RYKEQFMFLYRDD--------
-----------NRKHHYTLKISTRLGRT-RYKEQFMFLYRGD--------
-----------NKRHHYTLKISTRLGRT-RYKEQFMFLYRDD--------
-----------SD-ERYNYILSTPLGRK-EYKEQYLFVYREE--------
-----------SDRARYNYILSTPLGRK-EYKEQYLFVYREE--------
-----------EDGASYKYIISKPLGRN-DYKEQYLFIFRED--------
-----------EKGASYQYIISKPLGRG-DYKEQYLFIYRGD--------
-----------K-DHHYSSVLSKPLGRG-SYKEQYLFLYRDT--------
-------------ESHYSFELSKPLGRG-TYKEQYLFIYRDD--------
-----------DRKHQYVYTASERLGHS-SYREQYVFIYRSD--------
-----------DKLHNYTFLGSERLGRN-SYKEQYVFIFRSD--------
-----------DEVHSYAFVESDRVGKK-SYKEQYVYIFRDD--------
-----------DKSNSYSYVESERLGRK-SYKEQYVYIYKNN--------
-----------DEYNSYSYVESERLGRK-TYKEQYVYIYRND--------
-----------DKYNSYSYVESERLGRK-TYKEQYVYIYRNN--------
-----------DQSNSYSYVESERLGRK-TYKEQYVYIYRNN--------
-----------DYSNSYSFVESERLGRN-TYKEQYVYIYRSN--------
-----------DKSNSYSFVESERLGRN-TYKEQYVYIYRNN--------
-----------DKSHIYAHLESKRLGKK-TYKEQYVYIYRKD--------
-----------DKSHMYNHLESKRLGRT-TYKEQYVYIYRKD--------
-----------EKSNVYTHLESQRLGKN-AYKEQYVYIYRKD--------
-----------DTRNQYNLLASERLGRSESYQEQYVFVYRTN--------
-----------DSERRFQAVASRRLGRSDSYQEQYVFVYRTD--------
-----------DTKHKYKAVASERLGRSETYQEQYVFVYRTD--------
-----------KGKHEYKAVASERLGRSDSYQEQYVFVYRTD--------
-----------DTDHVYDAVASERLGRSESYQEQYVFVYRTG--------
-----------DHYHQYNAVASKRLGRSDSYQEQYVFVYRTD--------
-----------DSVHKYDAVASERLGRSESYQEQYVFVYRTD--------
-----------G-DNDFQYVASERLGRTQTYQEQYVFFYRKS--------
-----------DRSHQYDYVSSGRLGRSQTYQEQYVFVFRRD--------
-----------ERGHQYDYVSSERLGRTQTYQEQYVFVFRTD--------
-----------DKTHTYEHIKSKQLGRT-NYMEKYVFVYRTD--------
-----------DEKHKYEFVASGRLGRTEAYQEQYVFVYRSD--------
-----------HRGHPYSYVASKRLGRG-SYREQYAFVYRSN--------
-----------DRQGLYTHVASERLGRS-SYKEQYVFVYRSD--------
-----------DQHHQYVYLASKRLGER-KYKEQYVFIYRSD--------
-----------DPSHSYAQLGSRRLGRG-TYKEQIVFVYRAD--------
-----------DRSHHYSRLESKRLGRG-SYKEQNVFVYRMD--------
-----------DPSHHYSRLESKRLGRA-SYKEQNVFVYRMD--------
-----------DPSHHYSCLESKRLGRS-SYKEQNVFVYRRD--------
-----------DPSHRYSYLESKRLGRS-SYKEQNVFVYRRD--------
-----------DPGHLYEVLESRRLGLG-SYKEQNVFVYRAD--------
-----------DPAHHYAHLESGRLGHG-RYKEQNVFIYRAD--------
-----------DHSHSYACVESQRLGKS-SYKEQYVFIYRGD--------
-----------DNSHQYSYLESKRLGKN-SYKEQIVFIYRSD--------
-----------DTGHQYTCLESKRLGKN-SYKEQIVFIYRSD--------
-----------DGVHHYQHLESKRLGKN-SYKEQIVFIYRAD--------
-----------DSIHQYKHVESKRLGKN-SYKEQFVFIYRSD--------
-------------RKPYTYIISDRLGRK-SYKEQYAFIYRQT--------
-----------RDKKEFNYVISRRLGRS-KYKEQYAFIYREN--------
-----------RGTKDYDYIISSRLGRN-AYKEQYAFLYRKN--------
-----------RGI-KYNYVISPRLGRN-AYKEQYAFLYMEK--------
-----------RST-TYNYVISSRLGRN-TYKEQYAFVYKEK--------
-----------RST-TYNYVISSRLGRN-TYKEQYAFLYKEK--------
------------SI-MYNYVISSRLGRN-TYKEQYAFLYKEK--------
-----------RGI-MYNYVISSRLGRN-TYKEQYAFLYKEK--------
-----------RGI-TYNYVISSRLGRK-TYKEQYAFLYKEK--------
-----------KGI-TYNYVISSRLGRN-TYKEQYAFLYKEK--------
-----------RGK-TYNYVISSRLGRN-TYKEQYAFLYQEK--------
-----------RSI-TYNYVISSRLGRN-TYKEQYAFLYKEK--------
-----------RGI-TYNYVISSRLGRN-TYKEQYAFLYKEK--------
-----------RGI-TYNYVISSRLGRN-TYKEQYAFLYKEK--------
-----------NYRNSFSYIISGRLGRK-TYKEQYAFIYRNN--------
-----------SNRNEYKFIISKRLGRK-AYKEQYAFIYRPK--------
-----------GNRNEYESIISVRLGTG-TYKEQYAFIYRHK--------
------------TRNQFDLTISQRLGRK-SYKEQYGFIYRKK--------
------------TRNQFDLTISQRLGRK-SYKEQYGFIYRKN--------
------------MKDEFNVIISQRLGRK-TYKEQYAFIYRKQ--------
-------------VNKFNLIISERLGRS-MSKEQYAFIYRKN--------
-----------GPEEEYSYVVSERLGRK-TYKEQYAFIYRQN--------
-----------GPKEEYSYVISKRLGRK-TYKEQYAFIYRHN--------
-----------EPKDEYRCIASQRLGRN-SYKEQYAFIYRQH--------
-----------EPKEEYRCVASERLGRN-SYKEQYAFIYRQN--------
-----------SPKEEYRCVASKRLGRN-NYKEQYAFIYRQD--------
-----------GAKEEYRYVASERLGRN-SYKEQYAFLYRQN--------
-----------GNREEYSCVVSGRLGRK-SYKEQYAFLYRRN--------
-----------GQKEQYSCVVSGRLGRK-TYKEQYAFIYRQN--------
--------------EEYDYVISTRLGRK-SYKEQYAFIYRSN--------
--------------KQYRYVASGRLGRK-SYKEQYAFFYRPE--------
--------------EKYSYVVSNRLGRR-TYKEQYAFFYRSK--------
--------------EKYSYVVSNRLGRR-TYKEQYAFFYRLK--------
--------------GEYNFVVSNRLGRR-NYKEQYAFFYRLK--------
--------------RAYSYVVSNRLGRR-HYKEQYAFFYRLD--------
--------------RAYSYVVSNRLGRR-HYKEQYAFFYRLD--------
-----------GKKDEYNHIISERLGRK-TYKEQYAFIYRQS--------
-----------RKKDQYKYVISERLGRK-SYKEQYAFIFREK--------
-----------GRRPEYGFVISQRLGRK-SYKEQYAFIYRQR--------
-----------GKKHEYGYVISQRLGRK-SYKEQYAFVYRQK--------

-----KVKMIKTVQFKDT-------------KGWFERPPFAFVFELN--A
-------------GDKRR-------------NNWFERAPFTFVYQLVTSD
-----RIRVHDAFALNM--------------SETFERPPMAAIVEVLTPG
-----SVVVDSAGVFDESL------LS---HADVFEREPYLASFRVLGAA
----KGVVMADSYYYELKGD-----------VRVFDRAPFIVRFSLQDLG
-----KFKLLGAHSYPDR-------------EDDFMRPPYIAHFSTPTL-
-----LLQPLDWYHYDDGCE-----EC---GTDSFIREPFIVKFSSPS--
-----ILKPMAWYHFDDGCE-----KC---GTDTFIREPFIVHFHSLT--
-----ILKPVGWYHFDDGCE-----QC---GTDTFMREPFIVHFHSLT--
-----VLKPTDWYYYNDGCE-----NC---GTDTFIREPFIVRFSSLP--
-----IVKPVEWYHYDDGCE-----NC---GTDSFIREPFVARFTSLT--
-----IVKPTEWYHFDDGCE-----NC---GTDSFIREPFVARFTSLT--
-----ILKPTEWYHYDDGCE-----NC---GTDVFIREPFVARFSSLT--
-----ILKPTEWFHYDDGCE-----NC---GTDVFMREPFVARFSSLT--
----V-LSVKHNYTYDDGRE-----DL---QSDTFEREPYIVHFYSSV--
----V-VSVVRSYTYDDSK------------HDYFEREPHMVDFSTSH--
----R-VSVTDSYHYDDGLE-----ED---STDHYEREPFIVRFHSPF--
----S-VNMTESYHYDDGEE-----QN---GTDEFEREPFIVRFSSPS--
----VGLTVTSSYHYDDGNE-----AL---GTDTFEREPFIVRFSSSR--
----VGLTLTNSYHYDDGDE-----ST---GNDTFQREPFIVRFSSNR--
-----EIQILDSYQYPDN-------------SDMFERPPYSVLVRTLNRN
-----KVTVTDSYVYHD-------------NQDIFQREPFVVRFQAKEA-
--ESSGLSVSDVYHFDDGDE-----NS---GNDTFAREPYVVRFNSSQTG
YRNDRDLVLAGDYHYED-------------SEDIFAREPYIVRFMSGNT-
YRNDRQLTPVGDYHYSD-------------PGDIFHREPYVIRFLSGTT-
-----VVSVVDTYQYEDP-------------QDVFSREPFILRVSSPH--
-----SVSVVDQYQFPSK-------------SNAFSRAPFILKFSASE--
-----KVHINSTYQYPED-------------FDQFERPPYSVLVLPSNST
-----KLSVNSFYHFNDV-------------EDYFERPPYIVRFDSPS--
-----SATVLESYQYDDGPD------D---GSDAFEREPFFVKFRSLI--
-----RVTVTDSYHYDDGEEAVGKVKN---PKDAFQREPFIVRFSAPK--
-----KVTVMSEYQYPDN-------------SDVFEREPYSVKFGRSS--
-----KLELLGKFQYNDT-------------DDVFEREPIITRFRWLG--
-----VVSVTSSYHYDDGSE-----EM---GTDIFSREPFVVEFSSPHSA
-----AVSVVNSYLYNDASK-----NT---GQDSFNREPFLVKFYSRYSV
-----VVSVSSSYHYDDGCE-----SC---GTDTFSREPFLVRFNIPSSA
-----KVSAVSSFQYDDGCE-----SC---GTDTFNREPFVVKFASPFSA
-----TVSVVESFQYDDGCE-----PC---GTDTFNREPFVVMFSSPHSV
-----TVSVAKNYTYDDGCE-----PC---GTDTFNREPFVVMFSSKHTA
-----SVSVAKSYTYDDGCE-----QC---GTDTFIREPFVVMFSSKLTA
-----TVSVVKNYTYDDGCE-----SC---GTDTFNREPFVVMFSSKYTA
-----TVSVAKNYTYDDGNE-----LF---GTDTFIREPFVVMFSSKYTA
-----SVSVVKSYTYDDGCE-----SC---GTDTFMREPFVVMFSSKYTA
-----TVSVVRNYTYDDGCE-----PC---GTDTFNREPFVVMFTTTYTA
-----TVSVLKNYTYDDGCE-----SC---GTDTFNREPFVVLFSSKDTA
-----SVSAVNSFHYDDGCE-----PC---GTDTFNREPFVVMFSSK-TA
-----TVSVVKNFTYDDGCE-----PC---GTDTFMREPFVVMFSSNFSA
-----AVSVVDSYCYTDPD------------D-VFSREPFVVKFSSPHTK
-----TISVLDSYCYPDPE------------D-VFSREPFIVKFSSPNTA
-----KVSVVDTYHYPDLE------------D-AFNREPFVVKFSAPSSA
-----VASVVSTYQYPDPE------------D-AFSREPFVVKFSVPSCA
-----VVSVVSTYQYPDPE------------D-AFSREPFVVKFSAPGCA
-----AVSVVDTYLYPDPE------------D-VFSREPFVVKFSAPGTG
-----AVSVVDTYQYPDPE------------D-VFSREPFVVKFSAPGS-
-----VASVVDTYQYPDPE------------D-AFSREPFVIKFSAPGSG
-----AVSVVETYQYPDPE------------D-AFSREPFVVKFSAPGSA
-----TVSVVDTYQYPDAE------------D-AFSREPFVVKVSAPGSA
-----KVSVVDTYQYPDPE------------D-AFSREPFVVKFSAPGSA
-----AVSVVDTYQYPDPE------------D-AFSREPFVVKFSSPRSA
-----AVSVVDTYQYPDLE------------D-AFSREPFVVKFSAPGSA
-----RSAVVAKYQYSDKK------------QCPSGRPPFIVKFSPLNAK
-----SVSVVDKYQYSDKS------------N-AFSRPPFIVKFSPLNSK
-----SFSLMDKYQYPDPD------------S-TFSRPPFVVKFAASGSK
-----SFSLVDQYQYPNPD------------S-IFSRPPFIVKFATSDSK
-----SFSLVDQYQYPNPD------------S-IFSRPPFIVKFAASDSK
-----VVSVVATYQYPDPS------------N-TFSREPFIVKFSSPNSS
-----VVSVVDTYQYKDPQ------------D-VFSREPFILRVSSPHTK
-----AVSVVDTYQYEDPQ------------D-IFSREPFVLRVSAPHSK
-----VVSVVDTYQYEDPQ------------D-IFSREPFILRVSAPRTK
-----VVSVVDTYQYKDRQ------------D-VFSREPFILRVSAPRTK
-----IVSVVDTYQYKDPQ------------D-VFSREPFILRVSAPSTS
-----VVSVVDTYQYEDPQ------------D-IFSREPFILRVSAPSTK
-----VVSVVDTYQYKDPQ------------D-VFSREPFILRVSAPSTK
-----KVTVEDSYHYHDHCM-----YT---GKDTFSREPFVVRFNAE---
-----KVTVQDSYHYHDHCM-----YT---GEDTFSREPFVVKFNAQ---
-----KVNVQDSYHYHDHSM-----YS---GEDTFSREPFVVSFNAP---
-----KVTAENSYHYHDHNL-----YT---GEDTFSREPFVVHFNCP---
-----KVSLLDSYQYDDSRE-----SF---GNDTFSREPMVVMFSSP---
-----KVSVLDSYYYDDGCT-----PC---GNDTFSREPVVVKFSSP---
-----QVSVLDSYYYDDGCE-----PC---GNDTFAREPAIVKFSSP---
-----QVSILDSYQYDDGCE-----PC---GNDTFSREPAIVKFFSP---
-----QVSVLDSYHYDDGCE-----PC---GNDTFSREPAIVKFFSP---
-----QVSVLDSYQYDDGCE-----PC---GNDTFSREPAIVLFHSP---
-----QVSVRDSYQYDDGCE-----PC---GNDTFSREPAIVWFHSP---
-----QVSAVDSYYYDDGCE-----PC---GNDTFNREPAIVRFFSR---
-----QVSVVDSYYYDDGCE-----PC---GNDTFSREPAIVRFSCPFTG
-----QVSVLDSYYYDDGCE-----PC---GNDTFSREPAIVKFSSP---
-----QVSVLDSYQYDDGCE-----PC---GNDSFSREPAVVKFSSP---
-----KVSVLDTYQYDDGCE-----SC---GNDSFSREPAVVKFSSH---
-----QVSVLDSYQYDDGCE-----SC---GNDTFSREPAVVKFSSP---
-----QVSVIDSYQYDDGCE-----SC---GTDTFSREPFIVKFFSP---
-----QASLLDSYYFDDGCE-----PC---GNDTFSREPFVVRFAAP---
-----NVILLDSYYYDDGCE-----PC---GNDTFSREPFIVKFAAP---
-----DVFLLDSYYYDDGCE-----PC---GNDTFSREPFIVKFAAP---
-----RVSPVESYYYNDGCE-----PC---GNDTFSREPFVVRFAAP---
-----RVSPVKSYYYQDGCE-----PC---GNDTFSREPFIVKFAVP---
-----RVSPVKSYYYQDGCE-----PC---GNDTFSREPFIVKFAVP---
-----MVSVVDSYYYDDGCE-----PC---GSDTFSREPFIVKFSSP---
-----MVSVLESYYYDN---------S---GAGIFSREPFIVKFSSP---
-----MVSVLESYYYDN---------S---GA-VFSREPFIAKVSSP---
-----MVSVLGSYYYDDGCE-----SC---GNDTFSREPFIVKFSSP---
-----MVSVLDSYYYDDGCE-----SC---GTDTFSREPFIVKFSSP---
-----MVSVLGSYYYDDGCE-----SC---GNDSFSREPFIVKFSSP---
-----MVSVLGSYYYDDGCE-----PC---GNDTFSREPFIVKFSSP---
-----IVSVLESYYYDDGCE-----SC---GTDIFSREPFIVKFSSP---
-----ILSVLGSYYYDDGCE-----PC---GTDVFSREPFIVKFSSP---
-----RAQLQDWFVYEDAHP-------Q--RPDVFAREPFVARFGLPS--
-----RAQLWDWFVYEDTHP-------Q--RPDVFAREPFVARFSLPS--
-----RTRVLDSYKYEDEHP-------E--RPDVFAREPFIVRFSLPN--
-----RTQLLDSYVYLDENP-------A--RPDAFAREPFVAHFSLPS--
-----KTRMLDFYSYEDRHP-------D--RPDVFAREPFIVRVSIPN--
-----KTRVLDSYSYEDSHP-------D--RPDVFAREPFIARFSIPN--
-----KTQILDYYKYEDLHP-------D--RPDVFAREPFIARFSIAN--
-----KTWILDYYTYEDVHP-------D--RPDVFAREPFIARFSMAN--
-----KTWILDYYTYEDVHP-------D--RPDVFAREPFIARFSMAN--
-----RTKVLDSYVYQDEQP-------G--KPDVFAREPFIAVFSLPN--
-----KTQVLNFYQYNDT-------------DDIFAREPFVAHFTLPS--
-----KTQVLNFYQYNDT-------------EDIFAREPFVAQFTLPS--
-----KTQVLGSYVYDDK-------------SDIFAREPFVAQFSLPS--
-----KTQVLDSYVYDDK-------------DDLFAREPFVGQFSLPS--
-----EAEVRDSYMYDDQ-------------DDLFTREPFVCWFSLRS--
-----KTQVLDSYVYDDQ-------------DDLFAREPFVCRFSLPS--
-----KTQVLNYYVYNDK-------------DDLFAREPFVAQFTLPS--
-----KTQVLSSYVYNDE-------------DDVFAREPFVAQFSLPS--
-----KTQVLSSYVYNDE-------------DDVFAREPFVAQFSLPS--
-----KTQVLDSYVYEDK-------------DDLFAREPFVAQFTFPS--
-----RTQVLESYVYSDQ-------------DDLFAREPFVAQFTLPS--
-----KTQVLDSYMYEDK-------------DDLFAREPFVAQFTFPS--
-----KVQATQQYKYADDDS-------D--APDVFAREPYIVRFSVFG--
-----RITVKDQYKYEDNDP-------S--APDVFAREPYVVRFALES--
-----KISVRDQYKYHDNDT-------K--KPDVFAREPYVVRFTLRY--
-----VVQVKDIYQYEDNQA-------G--DEDAFSREPFVVKFSSPN--
-----EVKLTAQYQYEDNQA-------G--DEDAFAREPFILRFHCPS--
-----EVTLEACHQYEDNQV-------G--DEDVFAREPFILRFSCPS--
-----EVTLTDFHQYEDNQA-------G--DEDAFAREPFILRFSCPA--
-----ELKLKACHQYEDNQA-------G--DEDAFAREPFILHFSCPT--
-----ELTLTAHYQYEDNQA-------G--DKDVFAREPFILRFSCPT--
-----LVKLTGSYQYEDNQV-------G--DEDAFAREPFVLRFTCSK--
-----TVKLIDTYQYEDNQV-------G--DEDAFAREPYVLRFACEK--
-----DAKLLNTYQYEDNQV-------G--DEDAFSREPFILRFQCKN--
-----QATLADTYQYEDNQE-------G--DEDAFSREPFILRFTLAN--
-----QVQLIDTYQYEDNQE-------G--DEDAFSREPFILRFGLPD--
-----EAKVTGTYQYEDNQP-------G--DEDAFDREPYILRFSCPN--
-----VVNVIGTYQYEDNQC-------G--DEDAFDREPYILRFSCPN--
-----VVELVGSYQYKDDQP-------G--DEDAFAREPYILRFKCPN--
-----MVDLVGSYQFDDQLT-------E--GGDVFARDPYILRFRCLN--
-----LVDLVGSYQFDDEKT-------E--GLDVFARDPYILRFRCLN--
-----LVDLVGSYQFDDQVT-------E--GGDIFARDPYILRFRCLS--
-----LVDLVGSYQFDDEET-------E--GGDVFARDPYILRFRCLN--
-----LVDLVGSYQYDDKVT-------E--CADVFARDPYILRFRCLT--
-----LVELVGSYQFDDELT-------I--GGDFFSRDPYILRFRCID--
-----MVDLVGSYQFDDETT-------V--GGDVFARDPYILRFRCLN--
-----QVKVKDTYQYEDMQH-------G--DEDSFAREPFIVRFEAKK--
-----QVKVKGTYQYEDMQH-------G--DEDSFAREPFIVRFEAKQ--
-----LVSVKEQYQYEDMQV-------G--DEDSFAREPFIVRFKSKK--
-----LVKVKEQYQYADMQE-------G--DEDSFAREPFIIRFESKK--
-----VVQVKRLLQYDDLQP-------G--DEDAFSREPFIVEFTSPA--
-----VVQVERRFQYKDMQP-------G--DEDAFSREPFVIQFKSQT--
-----VVTVEASYQYREGES-----------ETLFTRPPLVVRFHSPRTV
-----VVQVRAFYQYPSTTK-------G--DSDTFSREPFIAWFHSPH--
-----VLQVRDQYQYPTSQK-------E--KADVFSREPFIVRFHCPQ--
-----MLKVKERFQHPKLEG----EGTN--ETDVFSREPFVIRVHSPT--
-----VLQVKELYQYPKLEG----DGAN--ETDVFSREPFIVRFNSPT--
-----VLQVKELYQYPKLEG----DGTN--ETDVFSREPFIVRFHSPT--
-----VLRVKEHYQYPKQKT----EGTN--DTDVFSREPFIIRFHSPT--
-----VLTVKEQYQYHKL-E----EGTR--ETDAFSREPFIVRFHSPT--
-----VLTVKEQYQYPKL-E----EGSN--KTDVFSREPFIVRFHSPT--
-----MLQVQEQYEHPEVNE-------S--ASEVFSREPFIILVHSPT--
-----MLQVQEHFHYPELKQ----QESN--DTDVFSREPFIIRIHSPT--
-----VLQVQEQVYYHELKQ----VEFN--DTETFSREPFIIRIHSPT--
-----TVEVAGQYQYPDNLP-------G--DEDAFSREPFVVRFKAPK--
-----TATVTGQYQSPDNRP-------G--DVDAFAREPFVVRFRAPK--
-----SVTVTGQYQYPDDKP-------G--DVDAFSREPFVVRFKAPK--
-----TVIVTDQYQYPDDKP-------G--DVDAFAREPFVVRFRAPK--
-----TVKVTGKYQYPDDQP-------G--DVDAFSREPFVVRFTAPK--
-----RVTVTGQYQYPDNRW-------G--AVDAFSREPFVVRFRAPR--
-----TVTVSGQYQYPDIRP-------G--DVDAFSREPFVVRFKAPR--
-----TAILKGQYQYPDTQT-------G--DIDAFSREPFVVYFQAPK--
-----AVRLKDQYQYPDTQK-------G--DEDAFAREPFVVRIQAPK--
-----SVRLINQYQYPDTQK-------G--DEDAFAREPFVVHFRAPK--
-----KVWVTDSYQYEDKQK-------G--DEDAFSREPFIVRFHSDK--
-----QVEVKDKYQYPDRQK-------G--DVDAFAREPFVVHFRAPK--
-----LVKLRDSHQYKENDA-------Q--GPCVFLREPFSVRFHSPK--
-----KVRVLAVHQYKAQG------------SHAFHREPTVVLFSAPN--
-----MVKITSSYQYKGGKK-------G---LQTFAREPLIVRFSSPR--
-----LVTVTDWCQFGEA--------------GDFARGPFAARFHAPS--
-----VVSIIDWRQFEDEKI-------G--NTEAFVRGPFAARFHSLFT-
-----VVSVTDWCQFGDEDA-------S--EYKAFARGPFAARFHSP---
-----AVSVMAWCQVGDEDA-------R--D---FARGPFAVHFHSPRTA
-----AVSITAWCQVGDEDA-------R--DFKAFARGPFAVRFHSP---
-----VVSIMDSYQVPEAEP-------S--QEEAFLRGPFVARFCWPD--
-----VVTITDWYQYPEPSP-------E--QPGAFARQPFIARFHSPT--
-----IVKVTDWYQYEDNKD-------K--DPDAFCRDPFIVRVQSPL--
-----MVKVINWYHYADEQP-------D--HPEAFAREPFIVHFHSPK--
-----MVKVVNWYHYDEEQP-------D--HPEAFAREPFIVHFHSPK--
-----TVKVLDWYQYVEDHP-------D--HPEAFAREPFAVRFHSPT--
-----SVKVVDWYQYVEKHP-------D--HPEAFAREPFVVRFHSPR--
-----MVSVLDRYQYMDEQV-------G--DVDAFSREPFVVKFSSPT--
-----LVSVKNTYQVPDIQK-------G--SRDAFSREPFVVRFFSPY--
-----MVSVKKSYHYPDTQN-------G--DEDAFSREPFVVWFYSPQ--
-----LLSVKKSYVYGDNQN-------G--DADVFSREPFVTWFQSPH--
-----LVSVKTKYHYHDYQD-------G--DTDVFSREPFVVWFHSPF--
-----LVSVKAKYLYHDYQD-------G--DTDVFSREPFVVWFQAPF--
-----LVSVKKRYLYHDYQA-------G--DADVFSREPFVVWFQSPH--
-----LVSVKKRYLYHDYQA-------G--DADVFSREPFVVWFQSPY--
-----LVSVKKSYLYPDNQH-------G--DGDVFSREPFVVWFHSPH--
-----LVSVKQSYLYHDYQA-------G--DADVFSREPFVVWFQSPY--
-----LVSVKASYLYHDYQA-------G--DAHVFSREPFVVWFQSPH--
-----LVSVKDSYLYHDYQD-------G--DTDVFSREPFVVWFQSPY--
-----LVSVKRSYHYHDYQD-------G--DADVFSREPFVVWFQSPH--
-----LVSVKRSYHYHDYQD-------G--DVDVFSREPFVVWFQSPH--
-----LLSVKKSYQYPDNQE-------G--DEDAFAREPFVVWFSSIR--
-----LLSVKESYQYPD----------D--QTDVFAREPFVVWFSSPL--
-----LLSVKRSYQYPDFPA-------N--NADVFAREPFVVWFSSPS--
-----LVSVRGTYQYEDSQP-------G--DPDAFSREPYVVWFEAPS--
-----LVSVKGTYQYKDLQP-------G--DEDAFSREPYVVWFQAPS--
-----LVTVKGIYQYMDHQD-------G--DVDAFSREPFVVWFKTYK--
-----VVTVADFYQYKDQQD-------G--DVDVFSREPFIVWFKSLN--
-----VVSVKQTYQYPDLQP-------G--DEDAFSREPFVVCFLSPK--
-----LVSVKQIYQYPDLQP-------G--DEDAFSREPFVIWFLSPK--
-----LVSVKQTYQYPDTQP-------G--DEDVFSREPFVIWFQSPK--
-----QASVKQTYQYPDTQP-------G--DEDVFSREPFAIWWQSPK--
-----QVLVKQTYQYPDTQP-------G--DEDVFSREPFIIWFQSPK--
-----LVSVKQTYQYPDTQP-------G--DEDVFSREPFAIWLQSPK--
-----LVSVKQTYQYPDTQP-------G--DEDAFSREPFVVWFRSPK--
-----LVSVKQTYQYPDTQP-------G--DEDAFSREPFVVWFQSPK--
-----VVSVKGTYQYPDIQP-------G--DVDAFSREPFVVWFKSPK--
-----IVSVKQTYQYPDLQP-------G--NEDALSREPFVVWFSSSN--
-----MVSVKQIYQYPDLQP-------D--DEDALSREPYVVWFSSPK--
-----MVSVKQIYQYPDLQP-------D--DEDALSREPYVVWFSSPK--
-----RVSVKQTYQYPDLQP-------G--DEDAFSREPFVVWFTSPR--
-----SVCVKQVYQYPDLQP-------G--DEDAFSREPFVVLFNAPR--
-----SVCVKQVYQYPDLQP-------G--DEDAFSREPFVVLFNSPR--
-----VVSVKEIYQYPDQQT-------G--DEDVFSREPFVVWFDSPK--
-----LVSLQAVYQYPDQQE-------EGEVEDSFAREPFISWFTSSR--
-----SVSVKSVYQYPDMQT-------E--DVDAFAREPYVVWFSSPT--
-----LVSVKSVYQYPDTQT-------D--DIDAFAREPFVVWFSSPT--

---------------------------------AKLKG--QQFAILGCHI
---------------------------------AKLKN--VQFAIMGCHI
SSNRSSTPAALRGEAPLITPGGPSSPRYPVTSSLASSA--GLFQVLVLHA
-----------------------------------ASA--PLLDFVGIHV
SSCDTG-----------------------SCDKGLPAL--DDVALVAVFA
-----------------------------------RHI--SSMIAIGIHT
-----------------------------------TVL--KELVLVVIHT
-----------------------------------TIV--KDFVLVAIHT
-----------------------------------TIV--KDFVLAAIHT
-----------------------------------TVL--KDFALISIHT
-----------------------------------TVV--KDFALISIHT
-----------------------------------TVV--KDFALISIHT
-----------------------------------TEL--KDFALVSIHT
-----------------------------------TEV--KDFALATIHT
-----------------------------------TDI--TDFVLVAIHT
-----------------------------------SAL--TRFVFGAIHV
-----------------------------------TDV--KDFAIGGIHT
-----------------------------------TAV--SDFVMVAIHT
-----------------------------------TAV--HDFVLVAIHT
-----------------------------------TVV--DDFVLVAIHT
----------------------------------HGNI--PPFFLIASHT
------------------------------------YV--SDFAMAAIHT
RHDGIV-----------------------SGQLLGWII--QDFVLIPCHT
------------------------------------VT--DDFVLIPMHA
------------------------------------SV--QDFVLVPLHA
-----------------------------------TKA--EEFVLVPLHS
-----------------------------------SNG--KELILVPLHT
RSISLP-----------------------NV----ASK--NALFVSGIHT
------------------------------V----QDL--SSFLFIPIHA
------------------------------S------G--VEFVLCTLHA
-----------------------------------TAV--DDFAVVVIHT
------------------------------S----GKQ--QTFSYISIHA
-----------------------------------GGG--REFTLIPMHA
-------------------------------------V--QDFAIIPQHT
-------------------------------------I--HEFVIMPMHT
-------------------------------------V--PQLVLVPQHT
-------------------------------------I--SEFAIIPQHT
-------------------------------------V--QEFVLIPQHT
-------------------------------------V--ENFVLIPQHT
-------------------------------------V--KNFVLIPQHT
-------------------------------------V--KNFVLIPQHT
-------------------------------------V--KNFVLIPQHT
-------------------------------------L--PTFTLIPQHT
-------------------------------------V--KNFVLIPQHT
-------------------------------------V--QNFALIPQHT
-------------------------------------V--RDFALVPQHT
-------------------------------------V--QNFVLIPQHT
-------------------------------------V--KEFVLVPLHA
-------------------------------------V--KEFVLVPLHS
-------------------------------------A--KEFVLVPLHA
-------------------------------------T--KELVLIPLHA
-------------------------------------A--KELVLIPLHA
ERAPP----------------LPSRR-ALTPPPLPAAA--QNLVLIPLHA
-------------------------------------A--QKLVLIPLHA
EALPVPQ-----------APPVPQAPSQPLTLPPPAAA--EELVLIPLHA
-------------------------------------A--KKLVLIPLHA
-------------------------------------A--TELVLIPLHA
-------------------------------------I--RELVLIPLHS
-------------------------------------A--GELVLIPLHA
-------------------------------------A--GEFVLIPLHA
-------------------------------------D--DELVLIPLHT
-------------------------------------D--DELVLIPLHT
-------------------------------------E--SELVLVPLHT
----------------------------------------NELVLVPLHT
----------------------------------------NELVLVPLHT
KQS----------------------------------P--LEFVLVPLHT
-------------------------------------A--EEFVLVPLHS
-------------------------------------A--EEFVMVPLHS
-------------------------------------A--GEFVMVPLHS
-------------------------------------V--EEFVLVPLHS
KWGNN-------------------------WPWVVVWV--KEFVLVPLHS
-------------------------------------V--KEFVLVPLHS
-------------------------------------V--KEFVLVPLHS
---GT-------------------------------VV--EDFVLIPLHS
---GT-------------------------------VI--EDFVLIPLHS
---ET-------------------------------VI--QDFVLVPLHS
---NT-------------------------------AI--QDFVLVPLHS
---ST-------------------------------EV--KEFVIVPLHA
---TT-------------------------------VV--KEFVIVPLHA
---FT-------------------------------QV--SKFAIVPLHA
---YT-------------------------------EV--QEFAIVPLHA
---YT-------------------------------EV--REFAIVPLHS
---LT-------------------------------AV--QAFAIIPLHA
---LT-------------------------------AV--QEFAIVPLHA
---FT-------------------------------EV--REFAIVPLHA
SGRCT-------------------------------EV--REFAIVPLHA
---FT-------------------------------EV--REFAIVPLHA
---FT-------------------------------QI--KEFAIVPLHA
---ST-------------------------------KV--KEFAIVALHS
---ST-------------------------------KV--KEFAIVPLHA
---FS-------------------------------DV--REFVIVPQHT
---QT-------------------------------EL--GELVLVPLHA
---QT-------------------------------QV--GELILVPLHA
---QT-------------------------------KV--GEVILVPLHA
---QT-------------------------------AV--KELILVPLHA
---QS-------------------------------VV--KELVLVPLHA
---QS-------------------------------VV--KELVLVPLHA
---YT-------------------------------EV--QEFVLVPLHT
---HT-------------------------------QV--EEFVLVPLHA
---YT-------------------------------QV--EEFVLVPLHA
---TTP------------------------------EV--QEFVLVPLHS
---TT-------------------------------QV--QEFVLVPLHS
---TT-------------------------------QV--QEFVLVPLHS
---TT-------------------------------QV--QEFVLVPLHS
---TT-------------------------------QL--DEFVIVPLHA
---TT-------------------------------QL--AEFVVVPLHA
-----------------------------------PAL--PELVLVPLHA
-----------------------------------PAL--PELVLVPLHA
-----------------------------------KGLLIPLLIFLPFHR
-----------------------------------KAL--PTLVLVPQHT
-----------------------------------KKL--KELVLIPQHT
-----------------------------------KKL--KELVLIPQHT
-----------------------------------KKL--PELVLIPQHT
-----------------------------------KEL--PELVLIPQHT
-----------------------------------KEL--PKLVLIPQHT
-----------------------------------KVL--PSLVLVPLHT
-----------------------------------KTL--PSVVLVPLHT
-----------------------------------KIL--PSVVLVPLHT
-----------------------------------KVL--PKLALVPLHT
-----------------------------------KVL--PSLVLVPLHT
-----------------------------------KVL--PSLVLVPLHT
-----------------------------------KVL--PSLVLVPLHT
-----------------------------------KVL--PSLVLVPLHT
-----------------------------------NVL--PSLVLVPLHT
-----------------------------------DVL--PSLVLVPLHT
-----------------------------------KVL--RSLVLVPLHT
-----------------------------------KVL--PSVVLVPLHT
-----------------------------------KVL--PSLVLVPLHT
-----------------------------------KGL--RDLVLVPMHT
-----------------------------------SAL--QDLVVIPQHT
-----------------------------------ADL--QDLVVIPQHT
-----------------------------------TVI--KEFVLIPVHT
-----------------------------------TVV--KDLVLIPVHT
-----------------------------------TVV--KDLVLIPVHT
-----------------------------------TDV--EDLVLIPVHT
-----------------------------------AAV--KNLVLIPVHT
-----------------------------------AAV--KDLVLIPVHT
-----------------------------------TVL--KDLVLIPVHT
-----------------------------------TKL--KDLVLIPVHT
-----------------------------------TVM--KDLVLIPVHT
-----------------------------------TML--KDLVLIPVHT
-----------------------------------RMV--NDLVLIPVHT
-----------------------------------TVM--KDLVMIPVHT
-----------------------------------TVM--QDLVLVPVHT
-----------------------------------AVL--EDLVLMPVHT
-----------------------------------TVL--KDLVMIPVHT
-----------------------------------TVL--KDLVMIPVHT
-----------------------------------TVL--KDLVMIPVHT
-----------------------------------TVL--KDLVLIPVHT
-----------------------------------TVL--KDLVIIPVHT
-----------------------------------TVL--KDLVMIPVHT
-----------------------------------TVL--KDLVMIPVHT
-----------------------------------SAL--KDFVLIPIHT
-----------------------------------AAV--KDFVLIPIHT
-----------------------------------TAV--KDFVLIPVHT
-----------------------------------TAV--KDFVLIPIHT
-----------------------------------SGM--EDFVLIPQHT
-----------------------------------TAV--QDFVLIPQHT
CPPDL--------------------LVSLSPSPPQTAI--KRFVLICQHT
-----------------------------------TAV--KDFVLIAQHT
-----------------------------------TAV--KDFVLVGHHT
-----------------------------------TLV--KDFVLVGQHT
-----------------------------------TLV--KDFVLIGQHT
-----------------------------------TLV--KDFVLIGQHT
-----------------------------------TLV--KDFVLIGQHT
-----------------------------------TLL--KDFVLIGQHT
-----------------------------------TLV--KDFVLIGQHT
-----------------------------------TLV--KNFVLIGQHT
-----------------------------------TLV--KNFVIIGHHT
-----------------------------------TFV--KNFIIIGHHS
-----------------------------------TSI--QEFVLIPQHT
-----------------------------------TAI--KEFVLIPQHT
-----------------------------------TAI--REFTLIPQHT
-----------------------------------TAI--KEFALIPQHT
-----------------------------------TAI--KEFVLIPQHT
-----------------------------------TVI--KEFVLIPQHT
-----------------------------------TTI--KEFVLIPQHT
-----------------------------------TLA--KEFVLIPQHT
-----------------------------------TVI--GEFVLIPVHT
-----------------------------------TVI--GEFVLIPMHT
-----------------------------------TIL--SDFVLIPQHT
-----------------------------------TVA--RDIVLIPQHT
-----------------------------------TAV--QDLILVGQHT
-----------------------------------TEV--KEFALIPQHT
-----------------------------------TAI--KDFVLIPLHA
-----------------------------------TAI--KDFVLLSHHA
----------------------------------AKAI--LDFVLIVHHT
----------------------------------YTVI--LDFVLLLHHT
LNSYC--------------------LY---YYHLYTVA--SDFVLLLHHT
----------------------------------YTVA--SDFVLLLHHT
-----------------------------------SGS--CNLVLLSHHA
-----------------------------------TAI--QDFVLVSHHA
-----------------------------------TVI--QDFVLVSQHT
-----------------------------------TAL--KDFVLMSHHT
-----------------------------------TAL--KDFVLMSHHT
-----------------------------------TVI--KDFALMSHHT
-----------------------------------TVI--KDFALMSHHT
-----------------------------------TDI--KEFILIPQHT
-----------------------------------TVV--KDFVIVPLHT
-----------------------------------TAV--TDFVIIPLHT
-----------------------------------TAV--KDFVIVPLHT
-----------------------------------TAV--KDFVIVPLHT
-----------------------------------TAA--KDFVIVPLHT
-----------------------------------TVV--KDFVIVPLHT
-----------------------------------TVV--KDFVIVPLHT
-----------------------------------TAV--KDFVIVPLHT
-----------------------------------TAV--KDFVIVPLHT
-----------------------------------TAV--KDFVIVPLHT
-----------------------------------TAV--KDFVIVPLHT
-----------------------------------TAV--KDFVIIPLHT
-----------------------------------TAV--KDFVIIPLHT
-----------------------------------TNP--RDFVIIPQHT
-----------------------------------TTV--KDFVIIPQHT
-----------------------------------TSV--KDFVVIPLHS
-----------------------------------TDV--REFVIVPQHT
-----------------------------------TEV--KEFVIVPQHT
----------------------------------------SDFVIIPQHT
-----------------------------------TEV--KDFVIIPQHT
-----------------------------------TAV--KEFAIIPQHT
-----------------------------------TAV--KEFAIIPQHT
-----------------------------------TAV--NEFAIIPLHT
-----------------------------------TAV--SEFAVIPLHT
-----------------------------------TAV--SEFAFIPLHT
-----------------------------------TAV--SEFAIIPLHT
-----------------------------------TAV--KEFAIVPLHT
-----------------------------------TAV--KEFAVVPLHT
-----------------------------------TVV--KEFVIIPQHT
-----------------------------------TVA--REFVIIPLHT
-----------------------------------TVV--REFVIIPLHT
-----------------------------------TVV--RECVIIPLHT
-----------------------------------TVV--REFVIISMHT
-----------------------------------TVV--MEFVIIPIHT
-----------------------------------TAV--MEFVIIPIHT
-----------------------------------TAV--KEFIIIPLHT
-----------------------------------TAI--KNFVIIPIHT
-----------------------------------TEV--KEFVIIPIHT
-----------------------------------TEI--KDFVIIPIHT

KPGDVV--NELNHLVEVY-DSFKSE---PFYKNIILTGDFNADCSYLSDT
KPSDAV--NELNHMQEVY-EQLKNE---KFYENTIMMGDFNAGCGYVSGK
KPSSDATYLELSALDQAR-QIATQY---AGVEPTVLAGDFNAGCSYLPAD
KPSDAI--FELGNMSAVL--DTRP-------RPAIVLGDLNADCSYLSVA
SATDTA--QEIDHLVNVY-SDVYEK---WRVKDVLFAGNFRAGCNYVTGK
QPKNAA--NETSSLAQVY-DYAAKK---FKEKNAILMGDMNAGCANVRIS
SPDYAV--QEVDSLFDVW-TDAKQH---FNTEDVIILGDFNADCSFLPAN
SPSYAV--REVDALYDVW-ADARNH---FNTENILILGDYNAACRYVTDN
SPSYAV--REVDALYDVW-ADARKH---FNTENILILGDYNAACRYVTDK
SPDYAV--REVDALYDVW-EDAKHR---FKTENIMILGDFNADCNYIKTK
SPDYAV--MEVDALYDAW-VDAKQR---LKMENILILGDYNAACSYVAAR
SPDYAI--MEVDALYDAW-VDAKQR---LKMENILILGDYNAACSYVASR
SPDYAV--REVDGLYDVW-EDAKQR---LLLEDILILGDYNAGCSYVKSS
SPDYAV--REVDALFDVW-EDAKQR---LLMEDIIILGDYNAGCSYVKST
SPAKAN--EEIDELVVVY-DDVIRK---LNITDVIILGDLNAACSFMSDS
KPDDAV--AEIDYLTLVN-DDAVDV---YNNVNVLIGGDYNADCDYVRED
KPDDAV--SEIDRLADVY-DDIVKR---WSLEDVLIAGDYNAACSYVKSD
KPDDAV--KEIDYLTDVY-DDIVSR---WNIEDVIILGDFNAGCDYVKSK
SPDHAV--EEIQALDTVR-ESIVSR---WRITDIMIMGDFNADCNYVRPS
DPQEAV--SELQELDSVR-ENIVSK---WRITNIMILGDFNADCDFVRPI
KPTDAP--EEINHLDNVF-EATSSA---FSTSNGAILGDLNAGCSYLSRT
SPKDAE--KEIDHLVDVY-DDIVRR---WKLEDVMILGDFNAGCSYVTKS
APDDAV--LETDFLFDVY-LDAVAR---WGIDDVMVLGDLNSDCSYVTSG
APSDAV--AENNELFTVY-QDVVSR---WGVQNVIIMGDLNADCSYVGAS
DPDDAV--VENNQLYNVY-LDALDR---WGDEDILIFGDLNADCSYVGSA
APHAAA--AEIDALYDVY-LAIVSK---WDTDNIMFLGDFNADCSYVRPD
APNDAV--AEIDALYDVY-LKIIDK---WGTDNMMFLGDFNADCSYVGKK
SPKAAV--QEIDALYDVYEYYYRKNRIINSNIPWLLSGDFNAGCSYVKES
KPLDAV--KEVDHLVDVY-NDAVAR---TGLTDAIIAGDLNAGCDYITKN
KPTDAV--NELNALADVVSIDVANK---WPTDDVLVLGDLNADCNYVRDL
SPRDAV--KEIDHLTDVY-DDVVHK---WGLEDVIITGDFNAGCSYVTKS
KPDDAV--AEIDALDDVY-DVVAKQ---YGE-DALIAGDFNADCSYVCSS
KPTDAV--AEMNGLLQVY-MDAVGV---YGN-NTIILGDLNADCSYVCQS
SPTEAV--KEIDALYDVV-LDVKKR---LGIEDMLIIGDLNAGCSYVKQS
SPSAAV--KEIDALYDVF-LDAKKK---LGTDNMLIMGDLNADCSYVKPT
SPDLAV--REIDALFDVY-ADVRQR---WGTDNVMLLGDLNADCSYVTAS
SPDEAV--KEIDALYDVC-TETTAQ---WKSDNILLMGDFNADCSYVRPS
SPEAAV--KEIDALYDVA-AHVRNI---WNTDNILLLGDFNADCGYVQRS
SPNSAV--KEIDALYDVV-VDVRHR---WKTNDILLLGDFNAGCNYVTRS
SPDSAL--AEIDALYDVV-VDVRMR---WNTNDIILLGDFNAGCTYVSGS
SPDSAV--EEVNALYDVV-ADVRTR---WNTNDIVLLGDFNADCNYVMGS
SPDFAV--KEVDALYDVV-TDVRTR---WKTNDIVLLGDFNAGCNYVSGS
SPESAV--VETDALYDVV-TDVRTR---WNTNNIVLLGDFNAGCNYVSSS
SPDSAV--EELQALYDVV-VDVRKR---WNTNDIVLLGDFNAGCSYVSGS
SPEAAV--EELGALYDVT-VDVRKR---WSTNNLVLLGDFNAGCSYVSGS
SPEVAV--QEIDALHDVV-LDTRQR---LNTNNIMLLGDFNAGCRYVSNS
SPDFAV--KEVDALHDVV-VYTRQL---WSTNDILLLGDFNAGCSYINAK
APHNAV--AEIDALYDVY-LDVIDR---WGTDDILFLGDFNADCNYVRQH
APHNAV--AEIDALYDVY-LHVIDK---WGTDDILFLGDFNADCKYVRPN
APHHAV--VEIDALYDVY-LDVIDK---WGTDDILFLGDFNADCSYVRAQ
APHQAV--AEIDALYDVY-LDVIDK---WNTDDMLFLGDFNADCKYVKAH
APNQAV--AEIDALYDVY-LDVIDK---WNTDDMLFLGDFNADCKYVKAH
APHQAV--AEIDALYDVY-LDVIDK---WGTDDMLFLGDFNADCSYVRAQ
APHQAV--AEIDALYDVY-LDVIDK---WGTDDMLFLGDFNADCSYVRAQ
APHQAV--AEIDALYDVY-LDVIDK---WGTDDMLFLGDFNADCSYVQSQ
APHQAV--AEIDALYDVY-LDVIDK---WGTDDMLFLGDFNADCKYVRAQ
APHHAV--AEIDALYDVY-LDVIDK---WGTDDILFLGDFNADCKYVREQ
APRHAV--AEIDALYDVY-LDVIDK---WGTDDMLFLGDFNADCKYVRPH
APHQAV--AEIDALYDVY-LDVIDK---WGTDDLLFLGDFNADCNYVRER
APHRAV--SEIDALYDVY-LDVIDK---WGTDDLLFLGDFNADCNYVRER
APNDAV--AEIDALYDVY-LKIIDK---WGTDNMMFLGDFNADCSYVGKN
APNDAV--AEIDALYDVY-LKIIDK---WGTDNMMFLGDFNADCSYVGMN
SPSQAV--AEIDALYDVY-LKIIDK---WETDNIMFLGDFNADCNYVGKT
PPSEAV--AEIDALYDVY-LKMIDR---WQTDNIMFLGDFNADCSYVGKK
PPSEAV--AEIDALYDVY-LKMIDR---WQTDNIMFLGDFNADCSYVGKK
PPSEAV--AEIDALYDVY-LDVIDK---WGTDNIMFLGDFNADCSYVKKG
APHAAA--AEIDALYDVY-LAIVNK---WGTDNIMFLGDFNADCSYVRPD
APHDAV--AEIDALYDVY-LAVVNK---WGTDNIVFLGDFNADCSYVKQS
APHDAA--AEIDALYDVY-LAVLNK---WGTDNIVFLGDFNADCAYVKPS
APHDAV--AEIDALYDVY-LDIVNK---WGTDNIMFLGDFNADCAYVQPR
APHDAV--AEIDALYDVY-LAIINK---WGTDNMMFLGDFNADCSYVQPS
APHDAV--AEIDALYDVY-LAIINK---WGTDNLMFLGDFNADCSYVQPS
APHDAV--AEIDALYDVY-LAIINK---WGTDNMMFLGDFNADCSYVQPS
APKDAV--REIDALYDVY-EDIMEK---WQTDNMIFLGDFNAGCSYVTDS
APKDAV--REIDALYDVY-EDVWNK---WQTDSMIFLGDFNAGCSYVTKS
APKDAV--REIDALYDVY-EDVCEK---FQTDNIIFLGDFNADCSYVTKS
APKDAV--REIDALYDVY-RDVLDK---WQTDNIIFLGDFNAGCNYVKES
APAEAV--KEIDALYDVY-LDIISK---WNMDNILFMGDFNAGCSYVSAS
APKDAV--SEIDALYDVY-LDVRLR---WNMEDIMFMGDFNADCSYVTPS
APLDAV--AEIDALYDVY-LDVQKK---WDLEDIMLMGDFNAGCSYVSLS
APTEAV--SEIDALYDVY-LDVWQK---WGLEDIMFMGDFNAGCSYVTSS
APTEAV--SEIDALYDVY-LDVRQK---WGLEDIMFMGDFNAGCSYVTSS
APLDAV--AEMDSLYDVY-LDVRQK---WDLEDIMLMGDFNAGCSYVAPS
APLDAV--AEMDALYDVY-LDVRQK---WDLEDIMLMGDFNAGCSYVAPS
APGDAV--AEIDALYDVY-LDVQEK---WGLEDVMLMGDFNAGCSYVRPS
APEDAV--AEIDALYDVY-LDVQDK---WGLEDVMLMGDFNAGCSYVRPS
APTDAV--AEIDALYDVY-LDVRQK---WDMEDIMLMGDFNAGCSYVTPS
APSDAV--AEIDSLYDVY-LDVWQK---WDLENIMLMGDFNAGCSYVTPS
APSDAV--AEINSLYDVY-LDVQQK---WHLNDVMLMGDFNADCSYVTSS
APSDAV--AEINSLYDVY-LDVRKK---WDLEDIMLMGDFNADCSYVTTS
SPDEAV--EEIDGLYDVF-LDVQSK---WRNDNILFMGDFNADCDYVRPD
APNDAV--LEIDALYDVY-LDVKHR---WGTQDVLLLGDFNAGCSFVRAQ
APEEAV--AEIDALYDVF-LDVRDK---WGTDDMLFLGDFNAGCSYVRPE
APDEAV--AEMDALYDVF-LDVRDK---WGTDDMLFLGDFNAGCSYVRPE
APERAV--TEIDALFDVY-LAVKAK---LGATDALFLGDFNAGCSYVQTE
APEDAV--TEIDSLYDVY-QDVKDR---WGTTDALLLGDFNAACKYVRAE
APEAAV--TEIDSLYDVY-QDVKDR---WGTTDALLLGDFNAACKYVRAE
PPSEAV--AEIDALYDVY-LDVIDK---WGTDNILFLGDFNADCSYVGPQ
DPDNAV--AEIDALYDVY-TDVISK---WATNDILFLGDFNAACSYVPPS
NPNNAV--AEIDALYDVY-TDVISQ---WATSDVLFLGDFNAACSYVPSS
EPSHAA--EEIDALYDVY-TDVINK---WGTNDIILLGDFNADCAYVTSS
EPSHAA--QEIDALYDVY-TDVIDK---WGTNDIIFLGDFNADCSYVTSS
EPSHAA--QEIDALYDVY-TDVINK---WGTNDMIFLGDFNAGCSYVTSS
EPSHAA--QEIDALYDVY-TDVINK---WGTNDIILLGDFNADCSYVSSS
EPSSAP--AEINALTDVY-TDVINK---WETNNIFFMGDFNADCSYVTAE
EPSSAP--DEIDALADVY-TDVINK---WATDNVLFLGDFNADCSYVTAS
APAAAE--TEIDALHDVY-ERVRER---WGQQDVLFLGDFNAGCGYVAAS
APGAAE--AEIDALHDVY-ERVRER---WGQQDVLFLGDFNAGCGYVAAS
VTPDTE--KKENVDYKNG-LDYPEA---WISEDMIFLGDFNADCGYVAKK
VPKKAE--AEIDALYDVF-LDVQAR---WGTEDIMFLGDFNADCGYVAKK
MPKAAE--TEIDALYDVF-LSVKER---WGTEDMIFLGDFNADCGYVAKK
MPKAAE--TEIDALYDVF-LSVKER---WGTEDMIFLGDFNADCGYVAKK
MPSKAE--VEIDALYDVF-LNVQER---WGTKDMMFLGDFNADCGYVAKK
MPSKAE--AEIDALYDVF-LNVQER---WATEDMIFLGDFNADCGYVAKK
MPSKAE--AEIDALYDVF-LNVQER---WATEDMIFLGDFNADCGYVAKK
EPKNAG--AEINALYDVF-LNVTRQ---KDTKDVMFLGDFNADCKFLTKK
TPKDVE--KELNALYDVF-LDVYQR---WQNENVILLGDFNADCASLTKK
TPKDVE--KELNALYDVF-LDVSQR---WQNENVILLGDFNADCASLAKK
TPKDVA--TELDALYRVF-LNVSQH---WQSEDVMLLGDFNADCSSLSKK
TPKAVE--MELNALYDVF-LDASQH---WQSKDVILLGDFNADCGSLTQK
TPKAVE--TELNALYDVF-LDASGR---WQTKDVILLGDFNADCTSLTKK
TPKAVE--TELNALYHVF-LDASQR---WQSEDVILLGDFNADCASLTKK
TPKAVE--KELNALYDVF-LHVSQH---WQSKDMILLGDFNADCASLAKK
TPKAVE--KELNALYDVF-LEVSQH---WQSKDVILLGDFNADCASLTKK
TPKAVE--KELNALYHVF-LEVSQQ---WQSKDVILLGDFNADCASLTKK
TPKAVE--EELNALYDVF-LDVSQR---WKSRDMILLGDFNADCASLTKK
TPKAVE--KELNALYDVF-LDVSQR---WQSEDMILLGDFNADCASLTKK
TPKAVE--QELNALYDVF-LDVSQR---WQTKDMILLGDFNADCASLTKK
VPENAS--REIDALYDVF-LDIMVR---WDAKNILFLGDFNAACSYLSRK
EPDKAP--TELEALYDVF-VDVRSR---WRCKNVVLMGDFNAGCSYLSKK
VPDKAD--EEIEALYDVF-LNVTSH---WRCNNLVFMGDFNAGCSYLSKK
KPEDSV--KEIDELYDVF-LAVKKK---WKTEKIMFLGDFNADGSYVSGR
KPEDSE--KELDELYDVV-KAVRRK---WKTDNIMILGDFNADGRYLSKK
KPEDSQ--KELDELHDVV-DAIRKK---WRTNKIMILGDFNADGRYLSKK
KPEDSL--KELDELYDVV-DAVRKK---WGTDNIMILGDFNADGRYLSKK
KPEDSE--KELDELHDVV-DAVRRK---WKTDNIMILGDFNADGRYLSKK
KPDDSV--KELDELHDVV-NAVRTK---WGTNNIMILGDFNADGQYLSKK
QPSSVE--KELDELYDVF-LAVQDK---WETDNVMMLGDFNADGGYLSNK
MPEDSF--KEIDELYDVV-IAVKDK---WKTENIMILGDFNADGSYLSNR
KPKDSQ--KELDELYDVF-VEVRDK---WKTDNVMILGDFNADGAYVSKK
KPEDSQ--KELDELYDVC-MAVREK---WKTDNIMILGDFNADGAYVSKK
KPKDSE--KEIDELYDVS-MAVRKK---WKTNNIMILGDFNADGAYVSKK
KPEASE--KEIDEFYDVT-QVVKDK---WKTENIMILGDFNADGSYVSKK
KPEDSE--KELDELYDVV-LAVRDK---WKTDHIMILGDFNADGSYVSKK
KPEDSV--KEIDELYDVF-QDVRKK---WKTDNIMILGDFNADGSYVSDK
KPDDSE--KELDELYDVF-LNVTKK---WATDNVMILGDFNADGAYVSNR
KPEDSE--KELDELYDLF-VHVKKK---WKTDNVMILGDFNADGSYVSKK
KPEDSD--KELDELYDVF-QHIKKK---WRTDNVMILGDFNADGSYVTKR
KPEDSD--KELDELYDVF-HHVKKK---WRTDNIMILGDFNADGSYVSKK
KPDDSD--KELDELYDVF-QNVKKK---WRTDNVMILGDFNADGLYVSKK
KPDDSE--KELDELYDVF-LQVKQK---WRTDNVMILGDFNADGSYVSDR
KPEDSE--KELDELYHVF-LQVKEK---WRTDNVMILGDFNADGSYVSKK
TPKDSV--QEIDELYDVY-EHVKEK---WGTENIILLGDFNADGAYVSNK
TPKDSV--QEIDELHDVY-EHVKEK---WGTENIILLGDFNADGSYVSNK
TPKDSV--QEIDELYDVY-LAVKEK---WETQNIILLGDFNADGSYVSGK
TPKDSV--QEIDELFDVY-LDVSKK---WDTKNIMVLGDFNADGAYVSGK
TPNDSV--KEIDELYDVV-LKVKSD---WNTENIMILGDFNADGRYVSKR
CPDDSV--KEIDELYDVF-LKIKKE---WHIENIMILGDFNADGRYVSKK
APGLAV--KEIDHLFDVF-VEVRTA---WDTEDIMLLGDFNAGCRYVPAG
SPKDAV--REIDELFKVF-ESVKER---WKTQNIMFLGDLNAACSYVTAK
CPKTAM--QEIDELFQVF-QGIKKH---WRTRNVMFLGDLNAACSYVSAK
CPKTAM--QEIDELYSVV-KQIHKK---WKTENVIILGDLNAGCSYVTAK
CPKTAM--KEMDELYTVF-KGMYKK---WKTENVMILGDLNADCSYVTIK
SPKTAM--KEMDELYTVF-KGIYKK---WKIDNVMILGDLNAGCGYVTIK
CPRNAM--KEIDQLYAVF-KGIHKK---WKTDNVMILGDLNAACSYVTIK
CPKTAM--KEMDELYTVF-NGIYKK---WKVNNVMILGDLNAGCSYVTMK
CPKTAM--KEMDELYTVF-KGIHKK---WKTDNVMILGDLNAGCSYVTVK
SPKSAM--KEMDSLYEVF-QTVKKK---WKTENVMFLGDLNAACNYVTNK
CPTKAM--KEMEALFGVF-QAVKKK---WKTENVMFLGDLNADCGYVTIK
CPRKAM--NEMEELFEVF-QVVRNK---WKSENVMLLGDLNADCGYVTIK
TPVNAT--KELDALYDVL-QEVRKM---WKTENVMLLGDFNADCGYLAKK
APANTT--KELDALYDVL-QDVRKM---WKTEDVMLLGDFNADCGYLAKK
TPSNTT--KELDALYDVL-QRVRKM---WRTENVMLLGDFNADCGYLAKK
TPTNTT--KELDALYDVL-QHVRGK---WRTENVMLLGDFNADCGYLAKK
TPTNTT--KELDALYDVL-QHVKKM---WKTEDVMLLGDFNADCGYLAKK
TPVNTT--RELDALYDVL-QDVRKM---WKTENVILLGDFNADCGYLAKK
TPTNTT--KELDALYDVL-QDVRKM---WKTENVILLGDFNADCGYLAKK
TPSNAT--KEIDELYDVF-VDVKVR---WETENVMFLGDFNAACGYVAKK
SPTNAT--KEIDELYDVF-EDVRQR---WRTENMMFLGDFNAACGYVAKK
SPSNAT--KEIDKLYDVF-EDVRHL---WTTEDIMFLGDFNAACGYVAKK
APKNAV--KEIDELYDVF-MNVKCK---WKTEDIMFLGDFNADCRYVPKK
APANAT--KEIDELYDVF-QEVKRL---WKIKNVMFLGDFNAACGYVPKK
SPKSAV--SELQKLHTVF-EEVVRL---WGNQNVMLLGDFNAACGYVSAT
CPGAAE--REVDQLYDVA-QFVRGL---WNTENIMILGDLNAGCRYI--R
PPGEAV--NEIDQLYNVF-LDVRAK---WDIEDIMILGDLNADCRYVSAK
SPRHAP--HEIAQLHRVC-QELSQR---WGTQNVMVLGDLNAGGVYVPPS
SPREAA--HELNLLFDMC-KELMEQ---WKTENVMVLGDLNAAGAYIPAN
SPREAA--HELDLLFGVC-TELMQR---WKTENVMLLGDLNAAGAYIPAS
CPQEAV--HELDLLFEVC-MELMHW---WKTENVMVLGDLNAGGTYIPMS
CPREAV--HELDLLFEVC-MELIQW---WKTENVMVLGDLNAAGAYIPTS
CPRNAP--RELDQLYRVV-QDLKRL---WDVQDVMLLGDFNAGCTFVPPE
CPRNAP--QEIDQLYQVF-QEVQRR---WRVEDIMLLGDLNAACAYVPLR
CPKDAV--REIDRLYKVF-LEVKYR---WRTENIMFLGDLNAACSYVSAE
TPRGAV--KEINKLLQVM-LEVKKR---WKTENIMLLGDLNASCGYVTLE
SPKGAV--KEINKLLHVM-LEVKKR---WKTESIMLLGDLNASCGYVTLE
CPSRAA--SEITRLLQVM-LQVKSR---WKIESLMLLGDLNAACGYVTGE
CPREAA--KEINRLLQVM-LEVKSQ---WRIENVMLLGDLNAACGYVTNE
TPEASV--KELDELYDVY-MDVKNR---WKAENMIFLGDFNAGCTYVTRK
SPETSV--LEIDKLVDVF-RDVKQR---WKLENFIFMGDFNADCSYVPKK
TPETSV--REIDELFDVY-MDVKRQ---WKPENFIFMGDFNAGCSYVPKK
TPETSI--KEIDELVDVY-MDVKKR---WNAQNFIFMGDFNAGCSYVPKK
TPETSV--KEIDELVDVY-TDVRSQ---WKTENFIFMGDFNAGCSYVPKK
TPETSV--KEIDELADVY-TDVRRR---WKAENFIFMGDFNAGCSYVPKK
TPENSV--KEIDELADVY-WDVKRR---WKAENFIFMGDFNAGCSYVPKK
TPETSV--KEIDELADVY-WDVKRR---WKAENFIFMGDFNAGCSYVPKK
TPETSV--KEMDELADVY-LDVKRR---WEAENFIFMGDFNAGCSYVPKK
TPETSV--REIDELADVY-TDVKRR---WNAENFIFMGDFNAGCSYVPKK
TPETSV--QEIDELADVY-VDVKRR---WKAENFIFMGDFNAGCSYVPKK
TPETSV--KEIDELADVY-MDVKRH---WKAENFIFMGDFNAGCSYVPKK
TPETSV--KEIDELVEVY-TDVKHR---WKAENFIFMGDFNAGCSYVPKK
TPETSV--KEIDELVDVY-MDVKHR---WKAENFIFMGDFNAGCSYVPKK
SPESSV--REIDKLYDVY-MAMKCR---WRAKNFIIMGDFNAGCDYVRKK
SPDSSV--SEINALYDVY-TEVKAR---WRAKYFILMGDFNADCDYVRKK
MPDASV--FEIDALYDVY-TAMKRR---WRAKYFIIMGDLNADCDYVRRK
TPEAAV--REIDELYDVY-LDVKQK---WNSENFIFMGDLNAGCAYVPKK
TPEAAV--REIDELYDVY-LDVKQK---WNSENFIFMGDLNAGCSYVPKK
TPEAAV--REIDELYDVY-VDVKGK---WKTENFIFMGDFNAACSYVPKK
VPEDAV--REIDELYDVY-LEVRQK---WNTENIIFMGDFNAGCSYVPKK
TPETAV--REIDELYDVY-LDVKQR---WTTENFIFMGDFNAGCSYVPKK
TPETAV--REIDELYDVY-LDVKQR---WMTENFIFMGDFNAGCSYVPKK
TPDTAV--REIDELYDVY-LDVKQR---WKTENFIFMGDFNAGCSYVPKK
TPGTAV--REIDELYDVY-LDVQQR---WKTQNFVFMGDFNAGCSYVPQK
TPDTAV--REIDELYDVY-LDVKQR---WKIENFIFMGDFNAGCSYVPKK
KPDTAV--REIDELYDVY-LDVKQR---WKIENFIFMGDFNAGCSYVPQK
APEMAV--REIDELYDVY-LDIKQH---WDTENFVFMGDFNAGCSYVPRK
TPEMAV--REIDELYDVY-LDVRQR---WDTKNFVFMGDFNAGCSYVPKK
TPETAV--REIDELYDVY-LDVKQR---WKSKNFIFMGDFNAGCSYVPKK
TPEMAV--QEIDELYDVY-QDIKQH---WKSENFIFMGDFNAGCGYVARR
TPEMAV--REIDELYDVY-LDVRQR---LKSENFIFMGDFNAGCGYVAKK
TPEMAV--REIDELYDVY-LDVRQR---LKSENFIFMGDFNAGCGYVAKK
MPEMAV--REIDELYDVF-LDVKLR---WKTKNFIFMGDFNAGCGYVAKK
MPEMAV--REIDELYDVF-LDVKLR---WNTKNFVFMGDFNAGCDYVAKK
MPEMAV--REIDELYDVF-LDVKLR---WNTKNFIFMGDFNAGCDYVAKK
TPETSV--REIDELYDVY-LNVKQR---WNSENFIFMGDFNADCGYVPKK
APEAAV--REIDALYDVY-MNTTQR---WKIENIIIMGDFNADCGYVPKK
TPEAAV--KEIDELYDVF-QNVSQR---WQSENFIIMGDFNAACGYVPKR
PPEAAV--KEIDELYDVY-QNVSQH---WQSQNFIIMGDFNAACGYVPKK

EMK-KLKLSTD-ARFKWLI--DMDSTVA-DSECSYDRYIVPVELSAKKLS
QLA-ALKFR-N-GKYTWLITDDMDTTVA-SSSCPYDRFIVSKGMADKKIA
KEA-EVTIFK--SPYTVLINDSADTTST-NSVCPYDRIVTFGNIGSRILQ
EATCCVPLYAD-PDYTWLIDWSVDTTVK-STHCAYDRFILPAP-----YL
QLK-SSRLRAN-SKFHWPIGDDVDTTLA-KLGCAYDRFVLAGHD----LK
DWN-LIDIWRR-EEFTWLITHDIDTTQS-LNCCPYDRIITAGDD----ML
KWP-LVRLRQS-KALSWLIVDSEDTTVSVNTHCAYDRIVASGT-----VP
DWP-HIRLRQH-KNFHWLIDDAIDTTVSKYTHCAYDRFVVTTKG----LL
DWP-SIRLRQY-NNFHWLIGDEVDTTVSINTHCAYDRFVMTGES----LI
DWP-NIRLRQS-PSLHWLIGDDEDTTVSGNTNCAYDRIVVSGSE----LI
HWP-IIRLRHA-EELAWLIGDKEDTTVSTNTNCAYDRMVAGGQQ----LQ
HWP-IIRLRHV-EELVWLIGDKEDTTVSTNTNCAYDRMVAGGEE----LQ
HWP-NIRLRQE-SSLQWLIGDTEDSTVSTNTHCPYDRLVVGGAR----FQ
HWP-MIRLRQE-ASLHWLIGDNADTTVSTNTNCPYDRIVVGGSS----LQ
KWK-TNRLAND-VRFHWLISDCVDTTVA-GEQCAYDRFVVAGDA----ML
DWQ-YISYRTQ-SRFSWLIGDDADTNLA-SSSCAYDRLVTHGAG----FT
DWK-NIRLRSQ-ERFLWLIADNVDTNVA-GDICAYDRLVVGGDL----MK
DWN-YIRLRTD-KRFTWLIDDREDTTVA-STFCAYDRIVIGGTT----LE
HWD-SISLWTRYRTYDWLIGHDADTTVT-STNCAYDRIVVSGPT----LK
HWD-TIPLWTRYRTYDWLIGDDVDTTTT-STDCAYDRIVVSGPS----LR
RYN-TLDLVVN-TSFTWWIGYDTDTTTG-TTNCAYDRIITWSS-----LT
EWR-KVRLATE-KRFYWLISDQMDTTVA-KSDCPYDRIVVAGYN----MT
EWD-QIRLWTD-PRFTWLVGNDADTTVS-STDCAYDRFVVAGDD----FL
DWS-NIRIWTD-NRFEWLIGNEADTTVK-STHCAYDRLVVAGSQ----LQ
DWS-SIRIWTD-NRFEWLIGNEADTTVK-STHCAYDQLVVAGSQ----LQ
DWS-SIRLRTS-DVFKWLLPDSADTTVG-KSNCAYDRIVVCGAK----LK
DWA-SIRLRTS-EVFKWLIPDEEDTTVG-HSDCAYDRIVVSGAQ----MK
DWK-GIRLRTD-STFKWLIKDDQGT-MV-KTKCPYDRFVIAGSI----DY
DWP-NIRLWTQ-PEFMWLIHDNTST-MV-LSDCPYDRIVLAGAA----LQ
TCS-ALSLRCS-P-FTWLIPDDADTTVS-TTDCAYDRFVARGQD----LV
EWA-GIRLRHD-PRFTWLIGDDVDTTVA-KSDCPYDRFVLAGAL----MK
CWQ-TIDMWTD-PRFTWLIGSDVDTTVS-STDCAYDRIVVAGKA----MT
CWD-SVVLRTD-PTFHWLIGDDVDTTVS-NTDCAYDRIIVTGDL----IN
DWA-QIRLRGD-GQFQWLIPDSADTTV-GHTECAYDRIIASGSA----MK
DWP-HIRIRKD-TQFQWLIPDTADTTTTISTKCAYDRIIAVGSQ----LK
DWG-RIRLRSD-SRFSWLIGDEVDTTV-GTTNCAYDRIVVAGSA----LQ
DWS-KIRLRSN-LQFEWLISDSIDTTV-TDTNCAYDRIVAHGLA----MQ
DWA-RIRLYTD-PRYSWLLDTGIDTTV-TNTICTYDRIVASGTD----MM
EWQ-QIRLFTD-KSFHWLITDDEDTTV-THTICPYDRIVV-TAD----MM
DWQ-QIRIFTD-KTFHWLITDEADTTV-SHTNCPYDRIVV-TTD----MN
DWQ-KIRLFTD-KSFHWLISDEADTTV-SHTNCAYDRIVV-TTD----ML
DWQ-KIRLFTD-KSFLWLITDEADTTV-SHTNCPYDRIVV-TTD----MM
EWN-RIRLFTD-KSFHWLIPNTADTTV-TTTNCPYDRIVV-TAD----ML
DWQ-KIQIFTD-KSFHWLIPDDADTTV-GHTECPYDRIVV-TTD----MM
DWD-KIKIFTD-KSFHWLIPDDADTTV-SHTSCPYDRIVV-TSD----MM
AWA-NIRLRTD-QSYTWLIPDSADTTV-THTNCPYDRIVA-TPD----MM
DWP-SIRLFSD-QSYHWLIPNTADTTV-RHTTCPYDRIVS-TED----MM
DWP-EIRLRTS-SVFHWLIPDSADTTVG-NSDCAYDRIVVCGSK----LR
DWA-KIRLRTS-EIFKWLIPDDTDTTVG-NSDCAYDRIVACGSH----LR
DWA-AIRLRSS-EVFKWLIPDSADTTVG-NTDCAYDRIVVCGVH----LR
DWP-SIRLRSS-EVFKWLIPDSADTTVG-NSDCAYDRIVVSGAH----LR
DWP-SIRLRSS-QVFKWLIPDSADTTVG-NSDCAYDRIVVSGAH----MR
DWA-AIRLRSS-EVFKWLIPDSADTTVG-NSDCAYDRIVACGAR----LR
DWA-AIRLRSS-EVFKWLIPDSADTTVG-NSDCAYDRIVACGAR----LR
DWP-AIRLRSS-EVFKWLIPDSADTTVG-NSDCAYDRIVVCGAR----LR
DWA-VIRLRSS-EVFKWLIPDSADTTVG-NSDCAYDRIVLCGAR----LR
DWP-AIRLRSS-EVFKWLIPDSADTTVG-NSDCAYDRIVVCGSR----LR
DWA-AIRLRSS-EVFKWLIPDSADTTVG-NSDCAYDRIVVCGAQ----LR
DWP-SVRLRSS-EVFKWLIPDSADTTVG-NSDCAYDRIVACGAR----LR
EWP-SVRLRSS-EVFKWLIPDSADTTVG-NSDCAYDRIVACGAR----LR
AWS-SIRLRTS-EVFKWLIPDSVDTTVG-NSNCAYDRIVVSGSK----LR
AWS-SIRLRTS-EVFKWLIPDSVDTTVG-NSNCAYDRIVVSGSK----LR
DWN-SIRLRTS-EVFNWLIPDDTDTTVG-NSDCAYDRIVVSGSR----LR
DWS-SIRLRTS-EVFKWLISDDTDTTVG-NSDCAYDRIVVSGSK----LR
DWS-SVRLRTS-EVFKWLISDDTDTTVG-NSDCAYDRIVVSGSK----LR
DWG-SIRLRTS-EVFEWLIPDSADTTVG-KSDCAYDRIVVCGSK----LK
DWS-SIRLRTS-NVFKWLLPDSADTTVG-KSDCAYDRIVVCGAK----LK
DWA-SIRLRSS-DVFKWLIPDSADTTVG-KSDCAYDRIVVCGAK----LK
DWA-SIRLRTS-DVFKWLIPDSSDTTVG-KSDCAYDRIVVCGAK----LK
DWS-SIRLRTS-DVFKWLIPDSTDTTVG-KSDCAYDRIVVCGAK----LK
DWS-SIRLRTS-DVFKWLIPDSADTTVG-KSDCAYDRIVVCGNK----LK
DWS-SIRLRTS-DIFKWLIPDSADTTVG-KSDCAYDRIVVCGNK----LK
DWS-SIRLRTS-DIFKWLIPDSADTTVG-KSDCAYDRIVVCGNK----LK
DWD-NIRLRTN-EQFAWLIPDATDTTVG-NTCCAYDRIVVSGAD----LQ
DWD-NIRLRTN-EEFAWLIPDSTDTTVG-NTCCAYDRIVVSGAD----LQ
DWD-SIRMYTS-EDFTWLIPHDVDTTVG-KTDCAYDRIVISGED----LH
DWD-SIRLYTC-EDFLWLIPHDMDTTAG-KTHCAYDRIVVSGAE----LQ
SWS-AIRLRTN-PKFQWLISDDVDTTVT-STYCPYDRIVASGKK----LR
QWP-SIRLRTS-STFQWLIPDTADTTVT-PTDCAYDRIVVSGRK----LQ
HWA-SIRLRMS-PTFRWLILDNADTTVK-STHCPYDRIVVAGTS----LQ
QWS-SIRLRTS-PIFQWLIPDSADTTVT-STHCAYDRIVVAGAL----LQ
QWS-SIRLRTS-PIFQWLIPDSADTTAT-STHCAYDRIVVAGAL----LQ
QWA-SIRLRMN-PAFQWLIPDTADTTAT-ATHCAYDRIVVAGTL----LQ
QWA-SIRLRTS-PAFQWLIPDTADTTST-STHCAYDRIVVAGTL----LQ
QWS-SIRLWTS-PTFQWLIPDSADTTAT-PTHCAYDRIVVAGML----LR
QWS-SIRLRTS-PTFQWLIPDTADTTAT-STHCAYDRIVVAGTL----LQ
QWP-SIRLRTN-SAFQWLIPDSADTTVT-STHCAYDRIVVSGSL----LQ
QWS-SIRLHKS-PHFQWLIPDTADTTVT-STHCAYDRIVVAGPL----LQ
QWS-SIRLRTS-STFQWLIPDSADTTAT-STNCAYDRIVVAGSL----LQ
QWS-SIRLRTS-SAFQWLIPDSADTTVT-STDCAYDRIVVAGSL----LQ
EWH-KIRLRTD-TQFLWLISNSSDTTVS-TTHCAYDRIVASGEA----MK
DWA-HIRLRTD-PAFQWLIPDTADTTAG-RSDCAYDRIVAVGAH----LQ
DWP-RIRLRTN-SAFQWLIPDTADTTVT-STHCAYDRIVAVGPR----LK
DWP-RIRLRTN-SAFQWLIPDTADTTVT-NTYCAYDRIVATGPR----LR
DWP-SIRLRTS-KDFQWLIPDTADTTVT-NTACAYDRIVAAGTK----LK
DWP-SIRLRSS-KDFQWLIPDTADTTVT-NTACAYDRIVAVGSK----LR
DWP-SIRLRSS-KDFQWLIPDTADTTVT-NTICAYDRIVAVGSK----LR
DWP-SIRLRTS-DAFQWLIPDSADTTVS-YTDCAYDRIVASGSE----LQ
AWP-TIRLRTL-EACEWLVPDSADTTVT-LTNCAYDRIVACGSA----LT
AWS-AIRLRAL-EACEWLIPDSADTTVT-LTNCAYDRIVACGSA----LT
QWP-SIRLRSL-RACEWLISDSADTTVADTK-LLPTRIVACGTA----LR
QWP-SIRLRSL-RACEWLIPDSADTTVADTTDCAYDRIVACGTA----LR
QWP-SIRLRSL-PACEWLIPDSADTTVAD-TDCAYDRIVACGTA----LR
QWP-SIRLRSL-RACEWLIPDSADTTVADSTDCAYDRIVACGTA----LR
QWP-SIRLRSL-SSCEWLIPDSADTTVT-STDCAYDRIVACGSA----LR
QWP-SIRLRNL-QACKWLIPDSADTTVG-STNCAYDRIVACGSA----LR
RWG-RIRLRRD-PPFHWLLGDDGDSTVRGSTRCPYDRVVVAGER----SQ
RWG-RIRLRHD-PPFRWLLGDDSDSTVRGSTHCPYDRVVVAGER----SQ
RWG-NIRLRQK-PEFHWLIGDKADTTVRENTRCAYDRIVVHGER----CL
RWG-QIRLRRE-PGFRWLIGDAADTTVRNSTRCAYDRIVVHGER----CL
RWG-QIRLRQD-PGFHWLIGDNADTTVRDTTHCAYDRIVVHGER----CL
RWG-QIRLRQD-PGFHWLIGDNADTTVRDTTHCAYDRIVVHGER----CL
RWK-EIRLRQK-PGFHWLIGDQADTTVREKTHCAYDRIVIHGEH----CL
RWK-DIRLRQK-PGFHWLIGDQADTTVREKTHCAYDRIVIHGER----CL
RWK-DIRLRQK-PGFHWLIGDQADTTVREKTHCAYDRIVIHGER----CL
QQE-ELLLKKT-PGFHWLIPDGVDTTVRQSTHCTYDRIVVYGET----CF
RLK-SLLLRTK-AGFHWVIPDGEDTTVRASTNCTYDRIVVHGQG----CQ
RLN-SLLLRTK-AGFHWVIPDGEDTTVRASTNCTYDRIVMHGQG----CQ
RQG-ELVLRTK-PGFLWVIQDGEDTTVRDSTHCTYDRIVIHGER----CQ
RLD-SLVLRTQ-AGFQWAIADGVDTTVRASTHCTYDRIVLHGER----CQ
RLD-DLVLRTQ-AGFHWAIADGVDTTVRASTHCTYDRIVLHGEH----LQ
HLD-GLVLRTQ-AAFHWAIADGVDTTVRASTRCTYDRIVLHGEH----LQ
RLD-ELVLRTE-PGFHWVIADGEDTTVRASTHCAYDRIVLHGER----CQ
RLD-KLELRTE-PGFHWVIADGEDTTVRASTHCTYDRVVLHGER----CR
RLD-KLELRTE-PGFHWVIADGEDTTVRASTHCAYDRIVLHGER----CR
RLG-ELVLRTQ-AGFHWAIDDDEDTTVRASTHCAYDRIVLHGDR----CQ
RLG-ELVLRTE-TGFHWAIADGEDTTVRASTHCTYDRIVLHGER----CQ
RLG-ELLLRTQ-AGFHWVIADEEDTTVRASTHCAYDRIVLHGER----CQ
KKR-TLRLYKD-ERFHWLIDDSADTTVRGSTNCAYDRIVAYGEQ----LM
KAK-TLRLNKD-PDFHWLISDGTDTTVKESTSCPYDRIVVYRQE----LT
KRR-TLRLYSD-PKFHWLIGDDIDTTVRESTKCPYDRIVVYGEE----LA
RMK-NIRLRSN-TNFHWLIGDNVDTTTNSGNDNSYDRIVIHEE-----LY
KKK-SIRISSD--PFHWLIDDDVDTTTSNYNDNTYDRIVVYGEE----ML
KKG-MIRICSA--HYHWLIEDDVDTTSSNLNDHTYDRIVVYGQT----ML
KKE-QIRILSA--PYHWLIDDDVDTTTSNSNDNTYDRIVVYGDT----ML
KKR-DIRINSA--PYHWLIEDDVDTTTSNQNDNTYDRIVVYGQT----ML
KKK-NIRIHSA--PYHWLIEDDVDTTASNQNDNTYDRIVVYGKT----ML
KMK-KIRIRSD-KNFHWLIEDEVDTTANKGNDNTYDRIVVYGDD----ML
KMK-KIRIRTD-PTFKWLIADDVDTTANTGNDYTYDRIVVYGDE----ML
KMK-AIRIRTD-TDFHWLIGDDVDTTVKTTNDNTYDRIVVYKED----ML
KMK-AIRIRSD-EDFHWLIGDDVDTTASLSNDYTYDRIVVYKDG----ML
KMK-KIRIRTD-EDFHWLIGDDVDTTASLSNDYSYDRIVVYKDD----LL
EMK-GIRIFTD-KNFHWLISDDVDTTTRLKNDNTYDRIVVYGKA----LL
EMK-AIRIYKD-ADFHWLIRDKVDTTTSTKNDHTYDRIVVYGEN----ML
KMK-QIRIRSD-PEFHWLISDDEDTTASTHNDNTYDRIVIYGDD----MM
DMK-NIRIRSD-RNFHWLIGDDVDTTASNRNSHTYDRIVVYGDD----ML
DMK-TIRIRSD-TNFHWLIGDDVDTTASTGNTNTYDRIVVYGDD----ML
DMK-SIRIRND-KNFHWLIGDDVDTTASTGNNHTYDRIVIYGDD----ML
DMK-TIRIRSD-TNFHWLIGDDVDTTASTGNNHTYDRIVIYGDD----ML
EMK-TIRIRAD-KNFHWLIGDDVDTTASNKNDHTYDRIVVYGDD----ML
EMK-EIRIRSN-KNFHWLIEDNVDTTASHGNNYTYDRIVIYGDD----ML
EMK-DISIRSN-KNFHWLIGDDVDTTASTGNNHTYDRIVVYGDD----ML
KMK-TIRLRTD-PDLHWLIDDDTDTTAINTTDFSYDRIVVHSS-----IL
KMK-TIRLRTD-PDLHWLIDDDTDTTAINTTDFSYDRIVVHSS-----IL
KMK-TIRLRTD-KCFHWLIADDKDTTATNTTDCSYDRIVVHDD-----LI
KMK-TIKLRSD-KSFHWLIADDKDTTATNTTDCSYDRIVVHQD-----LL
KMK-TIRLRTD-PNFHWLIGDDEDTTANPNTDQAYDRIVVYGDA----LY
KMK-TIRLRKD-KDFHWLIGDDEDTMASLKTDEAYDRIVVYGDT----FY
AWD-GIRLRRH-PGFRWLIRDSEDTTVRAHTHCAYDRIVVHGHS----LS
DWE-SIRLRKH-PNFYWLIGDEEDTTVSEKTHCAYDRIVVHGKE----FL
CWD-TISLRKN-PDFHWLIGDEEDTTVSEKTHCAYDRIVVHGTE----FL
GWK-AVRLRND-PGFHWLIGDQQDTTVREKTRCAYDRIIVHGRE----II
GWK-AVRLRSD-PSFHWLIGDDQDTTVRLKTHCAYDRIIVHGRE----II
GWK-AVRLRSD-PSFRWLIGDDQDTTVRQKTHCAYDRIIVHGRE----IT
GWR-AVRLRSD-PKFQWLIGDDHDTTVREKTHCAYDRIIVHGRE----II
GWR-AVRLRSD-PKFHWLIGDEQDTTVRQKTHCAYDRIIVHGRE----II
GWR-AVRLRSD-PKFRWLIGDEQDTTVRKKTNCAYDRIIVHGRE----II
GLR-NVRLRSD-PKFHWLIRDEQDTTVREKTRCAYDRIIIHGKE----LI
GLK-SLKLRND-PRFRWLITDEEDTTVRDKTHCAYDRIIVHGKE----LI
GLK-KLRLRND-PKFLWLITDEQDTTVRDKTHCAYDRIIVHGKT----LI
NRD-KVRLITD-RNLHWLIGENTDTTVKHSTSCSYDRIVVHGEK----FN
NRE-KLQLITD-QNLHWLIADKTDTTVRASTSCSYDRIVVHGQR----FA
NRK-YVRLLTE-NNLFWLITDDVDTTVRSTTSCSYDRIVVHGET----FH
NRK-FVRLITG-NNLFWLIPDDVDTTVRSSTSCSYDRIVVHGET----FR
NRK-NVRLITE-RSLFWLIPDKVDTTVRSSTSCTYDRIVVHGER----FA
NRK-NVRLITE-KALFWLIEDEIDTTVRSTTSCAYDRIVVHGEK----FF
NRK-NVRLITE-KSLVWLIEDKTDTTVRSSTSCAYDRIVVHGET----FA
NRK-NIRLYTD-PSFTWLIQDNVDTTVKESTDCAYDRIVVHGEP----FL
NRK-NIRLYTV-SSFTWLIEDKQDTTVRESTDCAYDRIVVHGDH----FL
NRK-NIRLYS--NAFSWLIDDKQDTTVRGTTDCAYDRIVVHGDS----FL
SWT-TIRLFTE-PGFYWLINDDVDTTVRESTSCAYDRIVVHGDK----FF
DWK-NIRLFTQ-PGFFWLIDNKADTTVRATTDCAYDRIVVHGDS----FF
NWS-HVRIR-D-PSFHWAIGDDVDTTVNKNTDCAYDRIVVHGTE----LR
SWG-RIRLRTQ-PGFHWLIGDGADTTVCSSTSCPYDRIIVHGAA----FY
DWE-TIRLRNK-PGFFWLIGDNQDTTASARTDCAYDRIIVHGWN----FF
AWG-SIQLRWD-PRFHWLIGDSVNTTVRTQTHCAYDRIVVQGDE----LL
AWA-RIRLRQD-LGFHWLISDTEDTTVSHRTCCAYDRIIVHGEE----LL
AWA-GIRLRNH-LAFHWLIGDTEDTTVSHRTCCAYDRIIVHGEE----LL
AWA-RIRLHNH-PAFHWLISDEEDTTVSHRTCCSYDRIIVHGEE----LL
AWT-RIRLRNH-PAFHWLISDKEDTTVSHRTCCSYDRIIVHGEE----LL
AWP-GIRLWHH-PDFHWLIGDQVDTTVSRRTHCAYDRIIVHGKA----LL
AWP-GIKLHSH-CSFHWLIGDDQDTTVSSKTHCAYDRIVVHGEA----LL
DWK-KIQLRKN-PSFHWLIGDGEDTTVSEKTHCAYDRIVVHGDK----LL
EWK-DIQLRSR-NTFHWLIGDKDDTTVSENTHCAYDRIVVHGED----FL
EWK-NIQLRSQ-NTFHWLIGDKDDTTVSENTHCAYDRIVVHGEN----FL
EWQ-SIKHQSS-GTFHWLIGDKDDTTVKEKTHCAYDRIVVHGEE----LL
EWR-NIQRKSS-NTFHWLISDKDDTTVNTKTHCAYDRIVVHGEE----FL
KWS-QIRIRME-EGFHWLIGDETDTTVNTNTRCAYDRIVVKGEP----LY
SWK-EIQLRTD-PRFIWLTGDDLDTTVKESTNCAYDRIVIHGKS----LK
SWK-EIRLRMD-PKFVWLIGDNEDTTVKGTTKCAYDRIVLQGQK----IN
SWR-NIRLRTD-PGFVWLIGDQEDTTVKESTNCAYDRIVLRGQ-----II
AWQ-NIRLRTD-PKFVWLIGDQEDTTVKKSTSCAYDRIVLCGQE----IV
AWK-NIRLRTD-PNFVWLIGDQEDTTVKKSTSCAYDRIVLRGQE----IV
AWK-NIRLRTD-PRFVWLIGDQEDTTVKGSTSCAYDRIVLRGQE----II
AWK-NIRLRTD-SKFVWLIGDQEDTTVKRSTSCAYDRIVLRGQE----II
AWK-NIRLRTN-PRFVWLIGDQQDTTVKKSTKCAYDRIVLRGQE----IV
AWK-DIRLRTD-PKFVWLIGDQEDTTVKKSTNCAYDRIVLRGQN----IV
AWK-NIRLRTD-PKFIWLIGDQEDTTIKKSTNCAYDRIVLRGHE----VV
AWK-NIRLRTD-PRFIWLIGDQEDTTVKESTNCAYDRIVLRGQE----IV
AWK-NIRLRTD-PRFVWLIGDQEDTTVKKSTNCAYDRIVLRGQE----IV
AWK-NIRLRTD-PRFVWLIGDQEDTTVKRSTKCAYDRIVLRGQE----IV
HWA-NIRLRND-SNFNWLIGDNNDTTVKERTNCAYDRIVMRGER----LI
EWP-NIRLRND-TNFVWLIEDNNDTTVRESTHCAYDRIVLRGEK----LV
EWK-NIRLRND-TNFAWLIGDEEDTTVRESTHCAYDRIVLRGEK----LL
AWG-NIRLRTH-SEFVWLIGDKEDTTVKASTKCAYDRIVMAGDK----LL
SWK-NIRLRNH-TEFVWLIGDNNDTTVKSSTNCAYDRIVVVGEK----LV
YWK-NIRLRTN-PEFVWLIEDNVDTTVKSSTNCAYDRIVLHGKR----LI
YWK-NIRLRTN-PEFVWLLGDKTDTTVRSKTSCAYDRIVLHGND----LI
QWQ-NIRLRTH-PEFVWLIGDKNDTTVKRSTSCPYDRIVVSGEA----LV
QWQ-NIRLRTH-PEFVWLIGDKNDTTVKRSTNCPYDRIVVSGEA----LV
QWK-NIRLRTY-SEFIWLIGDKNDTTVKSSTSCPYDRIVVSGQK----LL
QWK-NIRLRTY-SEFLWLIGDRNDTTVKNSTRCPYDRIVVSGQK----LI
QWK-NIRLRTY-SEFLWLIGDKNDTTVKNTTRCPYDRIVVRGQK----LI
QWK-NIRLRTY-SEFLWLIGDKNDTTVKNSTRCPYDRIVVSGQK----LI
HWK-NIRLRTS-SEFAWLIGDTNDTTVRRSTSCPYDRIVVSGEQ----LS
HWK-NIRLRTY-SEFAWLIGDKNDTTVKNSTSCPYDRIVVSGEQ----LS
HWK-NIRLKTH-SEFVWLIGDKNDTTVRNSTNCAYDRIVIHGEK----LI
HWK-DIRLRNH-NEFIWLIDDQTDTTVKASTHCPYDRIVLHGDK----LI
HWK-NIRLRNH-TEFVWLIDDKTDTTVKASTRCPYDRIVLRGDK----LI
HWK-NIRLRNH-TEFVWLIDDKSDTTVKASTRCPYDRIVLRGDK----LI
QWK-NIRLRNH-TDFVWIIDDKSDTTVKPTTHCPYDRVVLHGDK----LI
QWK-NIRLRNQ-TDFVWIIDDKSDTTVKSTTHCPYDRIVLHGEM----LI
QWK-NIRLRNQ-TDFVWIIDDKSDTTVKSTTHCPYDRIVLHGEM----LI
DWK-NIRLRSD-TSFVWLIDDNMDTSVKETTNCAYDRIVVHGEA----IN
KWR-NIRLKSN-SSFVWLINDESDTTVKESTHCAYDRIVLHGQN----LV
EWR-NIRLRSD-TKFLWLTDDKLDTSVKQSTSCAYDRVVLHGEK----MI
EWR-NIRLRSD-SSFVWLTHDKLDTSVKESTKCAYDRVVLHGKA----MI

SGALYELGQATVYRYDKDMKIT--DEELVEDVS-DHYPIEMTITSSQNIG
DGAAFEINSVSVYRFDTALSLT--GAQ-AAEVS-DHYPIELKLQTRAKLG
SG--IINTEAAPFNFD---------QERAEAVS-DHYPIAYEVAAATTTS
PF--LRPGSAVPFDFAAAFGLD---AAAAEDVS-DHYPIELVLDYPAAEA
RA--FIPDSGTIFEYDTAYDLD---RDLVEDIS-DHYPIEIQIQPAGSLK
DA--VVDFSAQAYKFRDELGIS---SELGLAVS-DHWPVEVLLKGGTSQQ
DT--IIPGSASAFNYQKALGLL---YDKARDVS-DHYPIEVEVKDSATWD
KT--IVPGSVKTFNFQEAYGLP---YYTVKEVS-DHYPIELELEKDPNTI
DT--VVPGSVKVFYFQKAFDLP---YETVKDVS-DHYPIELELKRDPQAP
HA--LIPGTAKTFNFQDIYDLS---YYQTKDVS-DHYPVEVELRLDSGYF
SG--IIPGTAKAFNYHVAYDLT---YEMAKAVS-DHYPIEVELYEDVLYS
RG--IVPDTAKAFNYHVAYDLT---YEMAKAVS-DHYPVEVELYDDVLYS
DT--VIPGTAKAFNYHVAYGLT---YEMADACL-GSLPRGDGDT------
NS--VVPGSAKAFNYQEAYGLT---YEETKAAS-DHYPVEVELRNDPFYN
NA--VIASSAESYKYDQELDIN---ETMAVLVS-DHYPIEMQIVTKELAT
DA--FRPGSAKVFYYDIDLYGTPMDPTLALDVS-DHYPVEMIID------
RA--VWPGSAREFLFDKEYGLT---DEQTSEVS-DHYPVEMLLLPEVSDA
GA--VWPKSSRVLYFDEKFDLT---DDQAAAVS-DHYPVEFKLLPKLESC
GS--VLPHSASVYDFSRH--LHC--NCEAEAVS-DHYPVEVDLL------
GG--IVLNSAGVYDFPNDLNLLC--ACEALAVS-DHYPVEVDLIEPGAPL
PY--IVNGSASVVLFDNQYQLS---SQQTAAVS-DHYPISISLKGEVADS
RG--VFADSAYVFNYKDAYGLT---EDEAEKVS-DHWPVEIQFKDSTYRD
NG--INTSSVSVFNYRDAFNIS---QDLAYDVS-DHWPIELDLYELNSEG
AS--V--VSYSVFDYKSEYRLT---QSEAEDVS-DHWPVEMDIAVW----
AS--V--RSYGVFDYKSAYRLT---QSEAEAVS-DHWPVEMDIV------
RS--IAPNSATVYNFQHAFQLE---QEEVSRAD-KQRLKQVA------KL
KW--VKPNSAKVFDFQEEFKLS---QEKDFAVA-KEPALDGGPSGQSLDT
EK-------VQVVNFKEEYGLT---QALAEAVS-DHFPIRMTIKNW----
KA--HVPLSAKPFHFDEEYGMT---MDEASKLS-DHYPVEFQLKAA----
DG--I--SNVSVFRFDLEYGLT---NEEAKAVS-DHYPIELELV------
KS--NVAGSAKAFLFDKAYGLN---QEETEDVS-DHYPIEMELYGK----
EN--S--GMGSVFRFDLAYNLS---YEETKDVS-DHYPVEFYLQ------
D---V--CCADVHRFDLGLNLT---TDETAMVS-DHYPVEVTIVAL----
SA--VIVETAVIYNFQEAFNLS---DEMVSLDF-ND--------------
NA--VIDGSAAIYNFTRVLNLS---NKMTLAVS-DHYPVEVRLRAA----
GA--VASGSARILNFQSMYGLS---LEKAKEVS-DHFPVEVTIN------
NA--VVPGSANIYNFQSALQLS---SATALAVS-DHFPVEVELRNP----
KG--VVPGSATVFDFMTTYGLS---QAMALAVS-DHYPVEVQLK------
GG--VVPHSAAVYDYMMDLNLI---HSLALAVS-DHFPVEVNLIGRSFLS
KG--VVQKSAKVYDYMMDLKLN---QELALAVS-DHFPVEVRLISQAPAA
KG--VLQGSAKVYDFTMDLSLS---QSLCLGVS-CPLSVELLAPFAGEDS
KG--VVQRSAGVYDYMMDLNLS---HHLALAVS-DHFPVEVKLV--RQPS
KG--VVQGSAQVYDFMANLKLS---HSLALAVS-DHFPVEVKLT------
KG--VVPGSAKVYDYMTDLKLS---HSLALAVS-DHYPVEVTLAG-----
KG--VVAGSAEVYDYMTDLKLS---HSLALAVS-DHYPVEVTLA------
RG--VAPGSAQVFDFMEAHGLS---QDWALAVS-DHFPVEVKLM------
RG--VIPDTAHVYDFMAHLGLS---HSWALAVS-DHFPVEIQLI------
KG--VDAGSAGIYNFQTALNLD---QEQALTIS-DHFPVEVTLRTR----
KC--IAPNSAMVNNFQKSFSLD---QTAALAIS-DHFPVEVTLKTH----
RS--LKPQSAAVHDFQEEFGLD---QAQALAVS-DHFPVEVTLKSS----
RS--LKPHSASVHNFQEEFDLD---QTQALAIS-DHFPVEVTFKTH----
KS--VKPQSASVHNFQEEFDLD---QTQALAIS-DHFPVEVTFKPH----
RS--LKPQSATVHDFQEEFGLD---QTQALAIS-DHFPVEVTLKFHR---
RS--LKPQSATVHDFQEEFGLD---QTQALAIS-DHFPVEVTLKSHR---
SS--LKPQSAAVHDFQEEFGLY---QAQALAIS-DHFPVEVTLKSHQ---
SS--LKPMSAAVHDFQEELGLD---QAQALAIS-DHFPVEVTFKSH----
KS--LKHQSATVHDFQEEFGLD---QTQALAIS-DHFPVEVTLKSH----
RS--LKPQSAVVRNFQEEFGLD---QTQALAIS-DHFPVEVTLKSH----
RS--LKPQSAAVHNFQEEFGLD---QAQALAIS-DHFPVEVTLKSH----
RS--LKPQSAAVHDFQEEFGLD---QAQALAIS-DHFPVEVTLKSH----
KW--IDPKSAQVFDFQSAFKLS---QEEALAIS-DHFPVEVTLKSR----
KW--IDPNSAQVFDFQRTFKLS---QEEALAIS-DHFPVEVTLKSR----
KW--IEPKSAKVFDFQRAFKLS---QEEALAIS-DHFPVEVGLKSP----
KW--IVPKSAKVFDFQRAFKLS---QEEALAVS-DHFPVEVELTSP----
KW--IVPKSAKVFDFQRAFKLS---QEEALAVS-DHFPVEVELTSP----
KS--IKPKSAAVYNFQHTFKLE---DAEVPWAE-T--------------D
RS--VVPNSATVYNFQRAFQLE---QEEVSRAG-KQKLKQVAKLSWPWAA
RS--IVPNSATVYNFQRAFQLE---QEEALAVS-DHYPVEVKLMA-----
RS--IVPNSATVYNFQRAFQLE---QEEALAVS-DHYPVEVKLMA-----
RS--IVSNSAAIYDFQRAFRLD---QEEVSQ---DHKPGDLTGTK-----
RS--IVSNSAGIYNFQRAFQLD---QEEALAVS-DHYPVEVKLAA-----
RS--ILSNSAGIYNFQRALQLD---QEEALAVS-DHYPVEVKLAA-----
RS--IVSNSAGIFNFQRAFQLD---QEEALAVS-DHYPVEVKLAA-----
EA--IVQDSVKVFDFQKKYKLT---QEEALAVS-DHFPVEMELMSA----
EA--IVQDSVQVFDFQKKYKLT---QEEALAVS-DHFPVELELMSD----
NA--IVPDSAKIFNFQKKYKLT---PEQALEVS-DHYPVELELMSA----
NA--IVEDSAQIFNFHKQYKLT---LEQALAVS-DHYPVELELMLA----
SS--IGPGSAFPFHFEKAYKLK---QEMALAVS-DHYPVEVTIE------
SA--IVPGSATIFDFQAAYNLS---SGIALAIS-DHYPVEVTLK------
DA--VVPSSAMPFDFQAAYGLS---NQMAEAIS-DHYPVEVALKKV----
AA--VVPNSAVPFDFQAEYGLS---NQLAEAIS-DHYPVEVTLRKI----
AA--VVPSSAVPFDFQAEYRLT---NQMAEAIS-DHYPVEVTLRKT----
HA--IVPDSATPFDFQAAYGLS---SELAQAIS-DHYPVEVMLKMV----
HA--IVPDSAAPFDFQAAYGLS---SQLTQAIS-DHYPVEVMLKRV----
GA--VVPDSALPFNFQAAYGLS---DQLAQAIS-DHYPVEVMLK------
DA--VVPDSALPFNFQAAYGLS---DQLAQAIS-DHYPVEVMLK------
GA--VVPGSAAPFDFQTTYGLS---EELALAVS-DHYPVEVTLKKA----
GA--VVPNSAAPFDFQAAYGLS---DQTALAIS-DHYPVEVTLKRA----
SS--VVPGSAAPFDFQAAYGLS---NEMALAIS-DHYPVEVTLT------
SA--VVTNSAARFNFESAYGLS---NAMALAVS-DHYPVEVTLK------
NA--LVPGSAVVYNYQAAFNLK---YDDAYAVS-DHFPVEVTLL------
GG--LLPGSAQVNNFQETFRLS---YKDALAVS-DHYPVEVTLKSN----
SG--ILPGSAKVNNFQRTFSLQ---QKDALAVS-DHFPVEVTLKSLGISS
SA--ILPGSAKVNDFQQTFNLQ---QKDALAVS-DHFPVEVTLKPLGVSS
GS--ILPGTAKVDNFQKTFGLS---SKDALAVS-DHFPVEVTLKSA----
EN--ILPATAKVDNFQKTLKLS---SKDALAVS-DHFPVEVTLKST----
ES--ILPATAKVDNFQKTLKLS---SKDALAVS-DHFPVEVTLKST----
RC--MVARSAKVNNFQETFHLQ---REDALAVS-DHFPVEVTLRAR----
GA--VEPSSAAVNNFQETFHLQ---YKDVTLPP-LAAAVSVHGAARAVPR
SA--IEPSSAAVNNFQEIFQLQ---YKDALAVS-DHFPVEVTLKAR----
QD--IDPGSATVNNFEQKFHLQ---RKDALAVS-DHFPVEVTLKAR----
QD--IEPGSATVNNFEKKFHLQ---IKDVSEGL-GGARVHQHWNLPHHSS
QG--TEPGSATINNFQQKFHLQ---MKDALAVS-DHFPVEVT--LKAH--
QD--IEPGSATVNNFEKKFHLQ---IKDALAVS-DHFPVEVI--LKAH--
QA--VEYGSATVNNFQETLRIQ---NKDALAIS-DHFPVEVTLKAR----
QA--VEPSSAAVNNFQANFRIQ---NKDALAVS-DHFPVEVTLKSR----
SL--VVPGSAGAFNFTACFGLT---EEQALVVS-DHYPVEVELALDRAWG
SL--VVPGSARTFNFTAHFGLT---EEQALAVS-DHYPVEVELALDGAWG
DA--IVPGSAQPFDFSKEFGLS---EEKALEIS-DHYPVEVELYSACWGL
AL--VVPGSAQPFDFPGTFGLT---ETQALEVS-DHYPVEVQLELNAAPR
AA--VVPGSAQPFNFAKEFGLS---EAEALEIS-DHYPVEVELNRAHWRC
AA--VVPGSAQPFNFAKEFGLS---EAEALEIS-DHYPVEVELNRAHWRC
NA--VVPGSAEPFDFPKEFGLS---EEEALEVS-DHYPVEVELVSSCKKL
DA--VVPGSARPFDFPKEFGLS---EEEALEIS-DHYPVEVEFVSSCKKL
DA--VVPGSARPFDFPKEFGLS---EEEALEIS-DHYPVEVEFVSSCKKL
SQ--VQ--GASAFNFPEWLGLT---EAQVGAGA---WPGRGKEVGKATKG
ML--LK--AAATFDFPKRFQLT---EEEALRIS-DHYPVEVELSQAT-PL
KL--LK--AAATFDFPRRFQLT---EEEALRVS-DHYPVEVELNKAA--Q
GL--VK--WAAAFNFPRSFQLT---ETEALNIS-DHYPVEVELNGSPGWP
GL--LR--SAAAFHFPRSFGLT---EEEALNIS-DHYPVEVELN--RAGH
SL--LR--GAAAFDFPQSFGLT---EQEALNIS-DHYPVEVDLALSWAVH
SL--LR--GTAAFDFPRSFGLT---EEEALNVS-DHFPVEVEVELSCAVH
SL--LQ--AAATFDFPRSFQLT---EEEALNIS-DHYPVEVELSQ--AVH
SL--LH--TAAAFDFPTSFQLT---EEEALNIS-DHYPVEVELKLS-QAH
SL--LH--TAAAFDFPTTFQLT---EEEALNIS-DHYPVEVELKLS-QAH
SL--LR--SAAAFNFPKSFQLT---EEEVRRGGRDGFPGKS----L-S-P
GL--LR--TAYAFDFPRSFRLT---EEQALNIS-DHYPVEVELSRA-A-P
SR--LH--SAAAFNFPRSFQLT---EEEALNIS-DHYPVEVELNRV-A-P
TN--V--QTAGVYNFTKELGLS---EIQALEIS-DHYPVELDLN------
DL--V--RSSGIYNFTKELRLT---EAEALKVS-DHYPVEMEMDLGLDLA
NL--V--NSAGIYNFTKELELT---EAEALKVS-DHYPVEADLNL--KYS
KM--IVPGSAKSFNFQEAFCLT---HEEALDVS-DHYPVEVELKTDLTVF
DA--IVPDSAKSFNFQVEFGLT---DEEAGNIS-DHYPVEVELETVKKAV
NA--VVPGSAKTFNFQREFKLT---DEETLSIS-DHYPVEVELKTDQKHK
EA--VVPRSAKSFNFQRKFKLT---DKETLSIS-DHYPVEVELKSSQKHK
NA--IVPGSAKPFNFQREFKLS---DKETLSIS-DHYPVEVELKTSQRDE
NA--IVPGSAKPFNFQKEFKLT---DEETLSIS-DHYPVEVELK---RKE
DA--IVPYSAKPFNFQEEFQLT---DEMTLKVS-DHYPVEVELKATNSQD
KG--IVPKSAKPFNFQVEYGLD---EEQALHIS-DHYPVEVELKSANYED
EA--VVPRSAKPFNFQEAYKLT---EEEALDVS-DHYPVEVTLKKKPAAK
NA--IVPGSAKPFNFHSAYKLT---EELALGIS-DHYPVEVSLKRKSVSK
NA--VVRNSAKPFNFHEAYELS---EEEALRIS-DHYPVEVSLKKKPVTR
DA--VVPNSAKAFNFQQEYGLT---EADALKVS-DHYPVEVELKKGSGKR
DA--IVPNSARAFNFQQEYGLT---EADALKVS-DHYPVEVELKLSNGDG
QA--VVPGSAKPFNFQTAFSLT---EEDALKVS-DHYPVEVELKDKSKKR
QA--VVPNSAKPFNFQEQYRLS---DEQTLKIS-DHYPVEVELKSVSQMK
QA--VVPKSAKTFNFQKAYKLS---IEQALKVS-DHYPVEVELKPMVEIT
QA--IVPSSAKPFNFQEAYGLS---EEQALKVS-DHYPVEVELKSIAPTT
QA--MVPNSAKPFNFQTAYGLS---EEQALKVS-DHYPVEVELKSIDQRT
QA--VEPNSAKPFNFQTAYGLS---EEQALKVS-DHYPVEVELKSLNAKT
QA--VVPNSAKPFNFQKAYGLS---EEQALKVS-DHYPVEVQLKSKNDTA
QA--VVPNSAKPFNFQKAYGLS---EEQVSCCA-L-EPLS----------
KH--VVPNSAKPFNFQEEYKMS---YEEAVAVS-DHYPVEVEFNPAKGIK
KH--IVPNSAKPFNFQEEYKLS---YEEVVAVS-DHYPVEVELNPAKGIK
QH--VIPDSAKPFNFQQEYKLT---DEEALAVS-DHYPVEVEMKPAKGKA
QY--IVPDSAKPFNFQLEYKLT---DEEALAVS-DHYPVEVELQPLKGKG
QS--IVPDSAKPFNFQKTLELT---DEEVLDVS-DHYPVEVELKWAK---
QG--IVPNSAKPFNFQEAWKLT---EQQALEVS-DHYPIEVELRLIE---
SA--IVPGSAKCFDFKTRFNLT---EAEVIETR-----------------
NG--IIVKSAKPFNFKKKYRLS---EEDVGSFV-VCFTIYTDRPACIVTA
NG--IVPKSARPFNFKKEFHLS---EKQALEVS-DHYPVEVNLKPNSRYL
SG--VVPGSAQAFNFKENFHLT---EQEALEVS-DHFPVEVDLRPTHRHL
SG--VVPGSAQPFNFKENFHLT---EAEALEVS-DHFPVEVDLKPNHRYL
SG--VVSGSAQPFNFRESFHLT---EAEALEVS-DHFPVEVDLKPNHRYL
SC--IVPGSAQPFNFKENFHLT---EEEALEVS-DHFPVEVDLKPNHRYL
FS--IVPGSAQPFNFKESFHLT---EEEALEVS-DHFPVEVDLKPNHRYL
SS--IVPGSAQPFNFKENFHLT---EEEALEVS-DHFPVEVDLKPNHRYL
SG--IVPESAQPFNFKQEFNLS---EEEALEVS-DHFPVEVDLKANHRYL
SG--IVPESAQPFNFKNVFRLT---EQEALEVS-DHYPVEVDLKPSHHYL
SG--IVPDSAQPFNFKREFSLS---EQEALEVS-DHYPVEVDLKSSHHYH
RA--VVPSSAQPFNFQQEYELT---EEKALNVS-DHYPVEVLLKVVSFKA
NA--VVPLSAKPFNFQMEYHLT---EEQALEVS-DHYPVEVLLKNAAPTL
RA--IVPSSAKPFNFQEAYQLT---EDQALDVS-DHYPVEVQLKVDNS--
RA--VVPASAKPFNFQEAYRLT---EEQALDVS-DHYPVEVLLQVDSS--
RA--VVPFSAKPFNFQMEYRLT---EEQALEVS-DHYPVEVLLKGDANKN
RA--TVPLSAKPFNFQTEYRLT---EEQALEVS-DHYPVEVLLEVE--GS
RA--IVPLSAKPFNFQSEYELT---EDQALEVS-DHYPVEVLLKVDRSRE
RS--IKPFSAQPFNFPKEFLLT---EAQALEVS-DHYPIEVVLKDVKSRM
RA--VVPFSARPFNFAREYHLT---EEEALKVS-DHYPIEVDLKTMSGS-
RA--IVPFSAQPFNFATAYRIT---EEEALRVS-AHYPVEVALKIKSGS-
KA--IVPNSAKAFNFQRSFRLS---EDEVGALH-GKAT------------
QG--IVPHSAKPFNFAREFHLR---EDEALEVS-DHYPVEVEIKTTSSGY
SA--LVAGSARAFNFQKKYGLS---NEKALEVS-DHYPVEVKLKVPVHHH
RA--ISPRSAKVFDFSRAFGLT---EQEALAVS-DHFPVEVEVKERQRGR
KA--LVPGSAKVFNVQEEFKLT---EKEAVEVS-DHYPVEVKLKLEAVHY
RA--VVPGSAKAYNFARSLGLS---EEEALQVS-DHYPVEVNLHLASRTP
GA--VVPRSAKAFNFTQALGLS---EEEALGIS-DHYPVEVNLRLA----
GA--IVPRSAKPFNFTQALGLS---EEEALAVS-DHYPVEVNLRLAPKAQ
SA--VVPGSAKPYNFTRALGLS---EEEALEIS-DHYPVEVKLKLAPKTQ
SA--VVPGSAKPYNFTQALGLS---EEEALEIS-DHYPVEVKLQLAPKTQ
QA--VVPGSAKTFNFQKELGMS---EEEALQVS-DHYPVEVCLHTTPVGH
QA--IVPGSAKPYNFKKQLGLS---EEEALEVS-DHYPVEVVLRAAGHKH
DA--VVPGSAKTFNFKKKFRLS---EEEALEVS-DHYPVEVDLKLIPRTH
KA--IVPGSAKPFNFKKKLGLS---DEEALEVS-DHFPVEVNLRVEPRLN
KA--IVPGSAKPFNFKKKLGLS---DEEALEVS-DHFPVEVNLRADPRLN
KG--IVPASAKPFNFKKKLGLS---EEAALEVS-DHFPVEVNLRPDPRMD
KA--LIPGSAKPFNFQKKFGLS---EEEALEVS-DHFPVEVNLRTDPRMD
RA--VVPGSAKPFNFQAAYGLS---ETEALEVS-DHFPIEVEIK------
SA--VVPNSVNVFNFQEVYRMN---EEEALQVS-DHYPVEVELKSSLSS-
SS--VVPDSASIFDFQKAYRMT---EEEALGIS-DHFPVEFELQPTGSFT
SS--VVPNSNSIFNFQKAYELS---EEEALNIS-DHFPVEFKLQSSRAIT
NS--VVPRSSGVFDFQKAYDLS---EEEALDVS-DHFPVEFKLQSSRAFT
NS--VVPRSSGVFDFQKAYELS---EEEALDVS-DHFPVEFKLQSSRAFT
SS--VVPKSNSTFNFQKVYELT---EKEALDVS-DHFPVEFKLQSSRVFT
SS--FVPKSNSTFNFQKAYELT---EEEALDVS-DHFPVEFKLQSSRAFT
SS--AVPGSGGVFDFQKAYSLT---EEEALDVS-DHFPVEFKLQPARAFT
NS--VVPQSNLVFDFQKAYRLS---ESKALDVS-DHFPVEFKLQSSRAFT
TS--VVPQSNSIFDFQKAYRLT---EEKALDVS-DHFPVEFKLQSSRVFT
SS--VVPKSNSTFDFQKAYRLT---EEEALDVS-DHFPVEFKLQSSRFLT
SS--VVPKSNSVFDFQKAYKLT---EEEALDVS-DHFPVEFKLQSSRAFT
SS--VVPKSNSVFDFQKAYKLT---EEEALDVS-DHFPVEFKLQSSRAFT
QS--IVPNSVNIFNFKEAYKMT---ENEAWAVS-DHFPVEVELQEDQSFS
KA--VIPNSVNIFNYKEAYGMT---EAQALEVS-DHFPVEVDLQESHGYF
KA--VVPDSVSVFNFTEAYGMT---EPQALKVS-DHYPVEVDLRESHGFF
SS--VVPGSAQVFDFMAVYGLT---EDQALEVS-DHFPVEVQLKESKRPT
SS--IVPGSANVFDFMVAYGLT---EEQALEVS-DHFPIEVRLKESKRPT
NS--VEPGSATVFDFMKAYGLT---EAQALEIS-DHYPVEFQLNQMRKLK
SS--VIPDSATVFDFMRAYRLT---EEQALEVS-DHYPVEFQLNESNHFA
GA--VAPRSANVFDFQEAFRLT---EEQALGVS-DHFPIEFELKPAGGSF
GA--VVPRSANVFDFQKVFWLT---EEQALGVS-DHFPVEFELKATSGTF
QA--VVPHSANIFDFQKDFQMT---EEQALGVS-DHFPVEFELKAKGGFF
QA--VVPHSANIFDFQEEFQMT---EEQALGVS-DHFPVEFELKAKGGFF
QA--VVPHSVNIFDFQEEFQMT---EEQALGVS-DHFPVEFELKAKGGFF
QA--VVPHSVNIFDFQEEFQMT---QEQALGVS-DHFPVEFELKAKGGFF
QA--VVPHSATIFDFQTAFQMS---EEQALGVS-DHFPVEFELKARGGFF
QA--VMPHSVNIFDFQAAFQMT---EEQALGVS-DHFPVEFELKAKGGFF
NA--VVPNSADIIDFQRAFGMT---EEQALEVS-DHFPVVFELKTTRGFL
NA--AVPNSANIFDFQGVFAMT---EAQALAVR-NTFSWRKKSFKIFNQY
NA--AVPDSAGIFDFQRAFSMT---EAQALAVS-DHFPVEFQLRAS-RQS
NA--VVPDSAGIFDFQRAFLMT---EAQALAVS-DHFPVEFQLRAS-RHS
NA--IVPDSANIFDFQSAFSMT---EEQALAVS-DHFPIEFQLRTT-RHY
NT--TTLGSAKIFDFQSAFSMT---EEQALAVS-DHFPVEFQLRTT-RRS
NT--TTLGSAKIFDFQSAFSMT---EEQILMSK-DAVRVEASKNSY-F--
KA--IDLESLEIFNFKAAFGLT---EEEALAVS-DHFPVAVELRKARGFI
QA--VDPKSVKIYDFKTAYGLT---EKEALAVS-DHFPVAFSVISGREPS
QA--VKVGSVDVYDFKQVFGLT---EQEALAVS-DHFPLCFTVNAARRSG
QA--VKPESVDVYDFKQAFGLT---EQEALAVS-DHFPLCITVNAAQRKG

LSS-KTLAD-L-VFD-------DLV------KEEGEDDWRRINMNP----
STSARTLAD-L-VAA-------DF-----------ENNFK----------
DDNPA-------VDQ-------PKI-VHLA-PQAKTDAPRRQTARM----
VPPGPPPPPPP-------------SPTALPPPPASTTTPASTSISN----
DHWNLRGVE---SEQ-------SLK---LYDARASVSDPAHLV-TT----
AKVNLKPSLCLTLED-------IRQ-------------------RTFPAQ
GMMFE-------PSS-------SLG-IEGG-QSGMP--------------
GAKYG-------TES-------SIG-INGG-ISGGP--------------
DSYYK-------TGG-------IIG-INGG-TSGGP--------------
GKGFQ-------LSS-------SIG-IPTS-NPSAP--------------
GQSFV-------PSA-------STG-ISGGLSVNGP--------------
GQSFE-------PSA-------STG-ISGGLSLNGP--------------
--------------------------------------------------
GQKFG-------VSA-------GIG-ISGGLAQNGV--------------
ALNSISRS----VEH-------SFK-MKLPPSLN------KRKIFG----
--------------------------------------------------
ITKHITTHSGFAVTD-------DRD-VDE---SS---------LQA----
IQSNIKIQGSFSVTD-------EFH---VLNSDD---------VIS----
--------------------------------------------------
VTEVTAAADP--RPD-------SYL-ADVSVPLG---------ELD----
AFTVNSA---P-----------LLV-IVLVL-------IGALLLY-----
EEEFF-------KES-----------VTVTIRDKSTPKVEKYELYPLRSK
TTIVQ-----------------------LSTTEGGASTENHLPTTPLPST
--------------------------------------------------
--------------------------------------------------
SWPWAAPG----TAK-------TSRPCWLPA-------------------
ALAALEPGEKPCKEV-------QRSPCVTSNP------------------
-LK-----------------------------------------------
-SESIVAMATPQREE-------YRV-IFTVTSAGGVQHADDLS-------
--------------------------------------------------
-VKDDGKDSNV--ES-------LLS-ITVSDPDAKVNDVDNHV-------
--------------------------------------------------
-QPNIQQTQSN--EH-------STS-MMSSYTAQGVTTIAINTT------
--------------------------------------------------
--------------------------------------------------
--------------------------------------------------
--------------------------------------------------
--------------------------------------------------
E-------------------------------------------------
--------------------------------------------------
H-------------------------------------------------
HRSPA---------------------------------------------
--------------------------------------------------
--------------------------------------------------
--------------------------------------------------
--------------------------------------------------
--------------------------------------------------
--------------------------------------------------
--------------------------------------------------
--------------------------------------------------
--------------------------------------------------
--------------------------------------------------
--------------------------------------------------
--------------------------------------------------
--------------------------------------------------
--------------------------------------------------
--------------------------------------------------
--------------------------------------------------
--------------------------------------------------
--------------------------------------------------
--------------------------------------------------
--------------------------------------------------
--------------------------------------------------
--------------------------------------------------
--------------------------------------------------
--PQRANI------------------------------------------
--PGAAKMSRPC-----WLPAFIKD-------------------------
--------------------------------------------------
--------------------------------------------------
-----AELAQAA-----GLPSSVQGAQGDKEPKGGNR-------------
--------------------------------------------------
--------------------------------------------------
--------------------------------------------------
--------------------------------------------------
--------------------------------------------------
--------------------------------------------------
--------------------------------------------------
--------------------------------------------------
--------------------------------------------------
--------------------------------------------------
--------------------------------------------------
--------------------------------------------------
--------------------------------------------------
--------------------------------------------------
--------------------------------------------------
--------------------------------------------------
--------------------------------------------------
--------------------------------------------------
--------------------------------------------------
--------------------------------------------------
--------------------------------------------------
--------------------------------------------------
TPM-----------------------------------------------
SPVQHHPQRRPLR----GLQSSALRLQG----------------------
--------------------------------------------------
--------------------------------------------------
--------------------------------------------------
--------------------------------------------------
CL----RCEN-------AAATSVLHSRQSFTPSR----------------
--------------------------------------------------
--------------------------------------------------
WEPGRAPCSQ-------GCT------------------------------
--------------------------------------------------
--------------------------------------------------
--------------------------------------------------
--------------------------------------------------
GGWHPPL----------------ALL--L---------GLGG-ALL----
GPQHPPL----------------ALL--L---------GLGG-ALL----
QPIQPFG----------------LFL--L---------AIAM-LS-----
-GRWPAG----------------PAL--L---------PLAM-LLA----
QQASPAG----------------LVL--L---------ALVM-LAG----
QQASPAG----------------LVL--L---------ALVM-LAG----
QPASLAG----------------LVL--L---------AIAV-ISD----
QPASLAG----------------LVL--L---------TIVV-ISD----
QPASLAG----------------LVL--L---------TIVV-ISD----
G-------------------------------------------------
SIPPHYL----------------AAL--L---------------LS----
GIPPHCL----------------STL--L---------------LL----
LV--------------------------Y---------SPVILALP----
RLPCLSL----------------ATV--L---------LPSLLLLP----
GVQPPCL----------------ATL--W---------LS--LLLP----
GVQPVSL----------------ATR--V---------LSLLLLLP----
SVQPLSL----------------ATF--A---------AAVAAALS----
SVQPLSL----------------TVL--L--------------LLS----
SVQPLSL----------------TVL--L--------------LLS----
GTDALSC----------------RLP--P---------GPQH-QRP----
GVLPLSL----------------VGL--L---------LPLM-LLP----
RVQPLGL----------------AAL--L---------LLLL-LL-----
GQNPLLP--SCT-----------------------------LLALS--F-
GCRTLLP--SLA-----------------------------LIILS--L-
SAHTLHP--SVI-----------------------------LLVLS--V-
LFVFLKK-------KN-----------------YQKKKKKKNFV------
KPKKKAL-------PQTTKTSP---------KRKGPKKGTIYFVDN--R-
APTQRRM-----VLTRTEKTTSNRQ---T--QKTGIFCFIYVLLSE--H-
VPRQRTM-----AVSHNTKTTSIKGQ--T--QRKGPQKKTTQ--------
APRKRRM-----AVPRTTNRTSIKGQ--T--QKKVPQKKKKA--------
TPRQRRA-----AVPRAANMTSIRGQ--T--EKKGPQKKRKA--------
RRPGNKR-----PKRTPQTQ--PAA-----HPRAGKKP-R----------
KEEDTHS-----S-VN------PEK-----KPEKTKKK-K----------
ATGKTKK-----PQKRKA--------------------------------
TGGPAKA-----LKRKAS--------------------------------
PKGQSKA-----VKRKAS--------------------------------
NK------------------------------------------------
QSKQL------------------NSL--FVHPSSTYDLIYNT--------
KVK-----------------------------------------------
EGTVNSL-----QWSSRSSH--CLGA------------------------
DEGDGTL-----NLKNNNNN---KGV--F---------------------
DEQIDLK-----KSEPQ--Q--LQGL--VVMDGDLLELKRGNLLLE--R-
DEHMDVM-----EVEPQQPQ--LSGL--VAIDGGLLELKRGNLLLE--R-
QEVDG-------------LQ--QPGL--VVVDADLLELKRGNLLLE--R-
DKDEALL-----V----EKA--PLGL--LATDDDLLELKRGNLILE--R-
--------------------------------------------------
RKKN----------------------------------------------
RKKK----------------------------------------------
AKKK----------------------------------------------
GKK-----------------------------------------------
--------------------------------------------------
--------------------------------------------------
--------------------------------------------------
WQLQIVQVSHECP-------------------------------------
-------HRHEL--------------------------------------
-------LRSEL--------------------------------------
-------LRHEL--------------------------------------
-------LRHEL--------------------------------------
-------LRNEL--------------------------------------
-------LRHEL--------------------------------------
-------LRHEL--------------------------------------
-------LRHEL--------------------------------------
-------VRHEL--------------------------------------
-------LRNEL--------------------------------------
FNG-----VTSFRNS--------FI-------------VFHCF--C--L-
LPS---------CFGELTRETELKM-------------FFFFFFWS--S-
------------PFGGANKPTNQES-------------LFSFLVLG--H-
------------PFSGTNKPANQKM-------------LFSLFVLS--H-
------------LFSGGTEETSHSK-------------FLSLFVVG--H-
FNG-----ASCLALTGTNQKTSQLK-------------FFSWLVLS--H-
FNG-----ATSLALTGTNQKTSQLK-------------FFSWFVLS--H-
STR-----YSEAPCL-------LPA-------------VFVLNALL----
-TR-----ESTPPYL-------LPL-------------TFGFILLL----
-EQ-----RSIIL---------FQI-------------TLGLPMLL----
--------------------------------------------------
KDS-------PISYS-------RST-------------FTSIQTLM----
EL------------------------------------------------
DEL-----------------------------------------------
EL------------------------------------------------
REL-----------------------------------------------
--------------------------------------------------
REL-----------------------------------------------
RDL-----------------------------------------------
QEL-----------------------------------------------
QEL-----------------------------------------------
QEF-----------------------------------------------
HLV---------LFY-------FKS-------------TIFWSPLQ--T-
REL-----------------------------------------------
RDL-----------------------------------------------
REL-----------------------------------------------
REL-----------------------------------------------
--------------------------------------------------
--KKNQP-----PKKKN---------------------------------
GLVRSFA-----PKKTGRKKSQKP--------------------------
NSKKSVS-----PKKKKKAKSS----------------------------
NNRKSVS-----LKKRKKGNRS----------------------------
NSRKSVS-----LKKKKKGSRS----------------------------
KSKKSLS-----PKKKKVRRS-----------------------------
NRKKSIS-----PKKKKAHRS-----------------------------
NSRRSFV-----PRKKTKAKHS----------------------------
NSKKSVS-----SKKKKKTSHA----------------------------
NSKEFVS-----PKKKKKTSRA----------------------------
NSKKTFS-----SNKKKKASRTYI--------------------------
NSKKSVT-----LRKKTKSKRS----------------------------
NSKKSVT-----VRKKTKSKRS----------------------------
SRLFSLR-----R-------------------------------------
YWLRSFK-----GLKG----------------------------------
SWLKSHK-----GLRG----------------------------------
S---RRR-----KHIERK--------------------------------
S---RRR-----KYFKRK--------------------------------
TSSTSR--------------------------------------------
RKTSRRR-----DGRR----------------------------------
AWQKPQF-----PKRKRTRKNHRRS--------------------R--A-
SWQKPPF-----PKKR-TRKNRRRS--------------------R--A-
NWLRSKF-----SRKRTPRKSRQSR-------------------------
NWLRSKF-----SRKRRPKKSHRS--------------------------
NWLRSKF-----SRKRRPRRATQQD--------------------H--E-
NWLRSKF-----SRKRRPKKSH----------------------------
DWIKSKF-----SKKGRARKSRRSG--------------------S----
DWLKSKF-----SKKRRGRKNRQAK--------------------S----
NGPRSRA-----AKERKTRTLHH---------------------------
LFENWWN-----HSWVLYEKGMD---------------------------
PRRARAS-----NRRRLLQQG-----------------------------
PRRARAS-----NRRRLLQQG-----------------------------
SRRRARS-----CRALV---------------------------------
SGRTTRY-----CRTLV---------------------------------
--------------------------------------------------
TWLKSLR-----DKVLKTK-------------------------------
PLSKSPK-----KRARKKTSSASY---------------------S--T-
--------------------------------------------------
--------------------------------------------------

---------------Y----------------------------------
--------------------------------------------------
------VPPL-R--------------------------------------
----GTVPAP-SPSPLVTSSGAVV--IA--AAIGVGCVIVTAAVVVFILH
--FSETFEDY-RVETLYTETGNLRKILAAK-FFPDGSK------------
LRSQKTSFGF-TIETTETSSELYA--------SSEEGDS--------LLQ
----CDCVGV-DFTTCKGRCGAYN------PSLPCHCNA--------SCS
----CSCEGV-DFTSCAGRCGAYS------PTMPCTCTA--------SCS
----CSCQGV-DMSSCAGRCGAYS------DRFPCSCTS--------SCS
----CDCIGI-NFSSCRGRCSAYS------QSFPCNCNA--------ACS
----CTCEGV-DFTSCRGRCGSSG------KTFPCNCNA--------SCT
----CTCEGV-DFSSCRGRCGASG------KTYPCNCNA--------SCT
--------------------------------------------------
----CDCVGV-DFSSCVGRCGANS------SSYPCNCNA--------TCS
KRKTLEAAEF-TVERTYTKTRATSRMIFRKDFVNIKEA----------LG
--------------------------------------------------
FAAASSTTEL-KIDAFFDGNGQLKKITALQSISGIQDA----------VA
FANTSSEHGF-QTSQYKNDDGNVTLVVAWQHTSGRSSV----------IS
--------------------------------------------------
FSRAISTLRY-AAEQVKFARGDRK---LWLETFRQAAA----------LV
--------------------------------------------------
TKNPLLRQGF-TAETFLDNARKIDTIIISKETTSVGEA----------RE
VETT-QTQGK-TVSSTEGGQSHPP-------TTPMPST----------ED
--------------------------------------------------
--------------------------------------------------
-----FVKG-----------------------------------------
----PPPKGQ-RKHSSF---------------------------------
--------------------------------------------------
GLRIRHAQ-----ITYFISES-----------------------------
--------------------------------------------------
MLLTEYLEGF-KTNTFYTTHGDVALL--SATKTGMTRAA--------AYK
--------------------------------------------------
SVQTRTAQ----ATSSTTSHPTPATL--ET-RGNNSNKV--------FYS
--------------------------------------------------
--------------------------------------------------
--------------------------------------------------
--------------------------------------------------
--------------------------------------------------
--------------------------------------------------
--------------------------------------------------
--------------------------------------------------
--------------------------------------------------
--------------------------------------------------
--------------------------------------------------
--------------------------------------------------
--------------------------------------------------
--------------------------------------------------
--------------------------------------------------
--------------------------------------------------
--------------------------------------------------
--------------------------------------------------
--------------------------------------------------
--------------------------------------------------
--------------------------------------------------
--------------------------------------------------
--------------------------------------------------
--------------------------------------------------
--------------------------------------------------
--------------------------------------------------
--------------------------------------------------
--------------------------------------------------
--------------------------------------------------
--------------------------------------------------
--------------------------------------------------
--------------------------------------------------
--------------------------------------------------
--------------------------------------------------
--------------------------------------------------
--------------------------------------------------
---KGDLGSLSQIWDLSPRG------------------------------
--------------------------------------------------
--------------------------------------------------
--------------------------------------------------
--------------------------------------------------
--------------------------------------------------
--------------------------------------------------
--------------------------------------------------
--------------------------------------------------
--------------------------------------------------
--------------------------------------------------
--------------------------------------------------
--------------------------------------------------
--------------------------------------------------
--------------------------------------------------
--------------------------------------------------
--------------------------------------------------
--------------------------------------------------
--------------------------------------------------
--------------------------------------------------
--------------------------------------------------
--------------------------------------------------
--------------------------------------------------
--------------------------------------------------
--------------------------------------------------
--------------------------------------------------
--------------------------------------------------
--------------------------------------------------
--------------------------------------------------
--------------------------------------------------
--------------------------------------------------
--------------------------------------------------
--------------------------------------------------
--------------------------------------------------
--------------------------------------------------
--------------------------------------------------
--------------------------------------------------
-GLP----------------------------------------------
-RLP----------------------------------------------
--------------------------------------------------
-GLGDWF-------------------------------------------
-P-GYGI-------------------------------------------
-S-GYGI-------------------------------------------
-S-RCGI-------------------------------------------
-S-RCGI-------------------------------------------
-S-RCGI-------------------------------------------
--------------------------------------------------
-LLPSQLD------------------------------------------
-SLS-QLG------------------------------------------
-LLLIGLS------------------------------------------
-LLPPQLGLV--------A-------------------------------
-LLAPQLGLV--------A-------------------------------
-LLSPQLGLV--------A-------------------------------
-FLPTQLSPG--------P-------------------------------
-LLSPQLCPA--------A-------------------------------
-LLSPQLCPA--------A-------------------------------
--LPCGSGAE--------PGGTQG--------------------------
-LLPLQLG------------------------------------------
---LPQLGLL----------------------------------------
LVSFISQTWEKTPIY-----------------------------------
SAACGFGDLL----------------------------------------
LAAGGTKTLQ----------------------------------------
--------------------------------------------------
GLYNLL--------------------------------------------
LLTGRNVNLHNSVLSCS--C-QL---------------------------
-SEGPQKKKVQPVTPQKKKVQPAA--------------------------
KLAGPQKKENAAAK--RKRGQPLA--------------------------
EAAGPQKKKKKAEK--RKR-------------------------------
QK------------------------------------------------
--------------------------------------------------
--------------------------------------------------
--------------------------------------------------
--------------------------------------------------
--------------------------------------------------
--------------------------------------------------
--------------------------------------------------
--------------------------------------------------
--------------------------------------------------
EKLSLEIQILQLTMAKMNRNDAV---------------------------
EKLSLEIQILRMKMAKMNRVDAV---------------------------
EKLSLEIQILRAKLARKTLGDEV---------------------------
EKLCLEIKILQKKMARMNSGDDA---------------------------
--------------------------------------------------
--------------------------------------------------
--------------------------------------------------
--------------------------------------------------
--------------------------------------------------
--------------------------------------------------
--------------------------------------------------
--------------------------------------------------
--------------------------------------------------
--------------------------------------------------
--------------------------------------------------
--------------------------------------------------
--------------------------------------------------
--------------------------------------------------
--------------------------------------------------
--------------------------------------------------
--------------------------------------------------
--------------------------------------------------
--------------------------------------------------
IICH----VL--S-------------------------------------
LVLQ----RL--TW------------------------------------
FVLQ----ML--PW------------------------------------
LVLQ----ML--TW------------------------------------
IFFQ----ML--TWW-L---------------------------------
VAFM----LF--LLT-----------------------------------
LVLQ----VL--AR------------------------------------
-LMQ----MI------V---------------------------------
-QLN----AD----------------------------------------
-QLK----------------------------------------------
--------------------------------------------------
-KVL----LV--LFFCL---------------------------------
--------------------------------------------------
--------------------------------------------------
--------------------------------------------------
--------------------------------------------------
--------------------------------------------------
--------------------------------------------------
--------------------------------------------------
--------------------------------------------------
--------------------------------------------------
--------------------------------------------------
IFFP----PS----------------------------------------
--------------------------------------------------
--------------------------------------------------
--------------------------------------------------
--------------------------------------------------
--------------------------------------------------
--------------------------------------------------
--------------------------------------------------
--------------------------------------------------
--------------------------------------------------
--------------------------------------------------
--------------------------------------------------
--------------------------------------------------
--------------------------------------------------
--------------------------------------------------
--------------------------------------------------
--------------------------------------------------
--------------------------------------------------
--------------------------------------------------
--------------------------------------------------
--------------------------------------------------
--------------------------------------------------
--------------------------------------------------
--------------------------------------------------
--------------------------------------------------
--------------------------------------------------
S-------------------------------------------------
S-------------------------------------------------
--------------------------------------------------
--------------------------------------------------
HARSSYLAQR---YTDAN----RS--------------------------
--------------------------------------------------
--------------------------------------------------
--------------------------------------------------
--LSS---------------------------------------------
--LPNWIDLV---LNCAG----IS--------------------------
--------------------------------------------------
--------------------------------------------------
--------------------------------------------------
--------------------------------------------------
--------------------------------------------------
--------------------------------------------------
GALPAEFPH-----------------------------------------
--------------------------------------------------
--------------------------------------------------

--------------------------------------------------
--------------------------------------------------
--------------------------------------------------
RKNRLCFAIPNYDLDTMLDAYGPSASEP----------------------
----LQKEIKDL----KIVLHFLSPDIL----------------P-----
NLQKLQAKYPQLISSEILDTLFYKVEHGALSDPSAN-DD------LEKDT
KYNSCCADYKEFCQD-----------------------------------
KYNDCCADYGNYC-------------------------------------
KHNDCCADYKNYC-------------------------------------
KYDSCCSDYQQFCSN-----------------------------------
---NCCVDYASSCKL-----------------------------------
---NCCVDYTSSCKL-----------------------------------
--------------------------------------------------
SSQKCCADYAAVCKM-----------------------------------
VVQILKEKTTDS----IITVAQ-TQNTE----------------------
--------------------------------------------------
TLERFNSEYPGIVSMEIIDVVAAHAKQ-----------------------
IVRSLGESFPSVISSDQTSVVVENLVHA----------------------
--------------------------------------------------
----------------EEDLMQDNL-------------------------
--------------------------------------------------
AVEIFRKTYPDLVSSTQEAVSK--RKIS---QVTQVGDDNCVARPHEATV
TTNTQRKT----VSSTEIAATETSTEIAATENVQTTTEENA-GVPAN---
--------------------------------------------------
--------------------------------------------------
--------------------------------------------------
--------------------------------------------------
--------------------------------------------------
--------------------------------------------------
--------------------------------------------------
ELQLMKKALSFIAGDTF--------DVA---GMQITQDD-----------
--------------------------------------------------
RFLFYCFTIMPIVSIIW--------NIP----------------------
--------------------------------------------------
--------------------------------------------------
--------------------------------------------------
--------------------------------------------------
--------------------------------------------------
--------------------------------------------------
--------------------------------------------------
--------------------------------------------------
--------------------------------------------------
--------------------------------------------------
--------------------------------------------------
--------------------------------------------------
--------------------------------------------------
--------------------------------------------------
--------------------------------------------------
--------------------------------------------------
--------------------------------------------------
--------------------------------------------------
--------------------------------------------------
--------------------------------------------------
--------------------------------------------------
--------------------------------------------------
--------------------------------------------------
--------------------------------------------------
--------------------------------------------------
--------------------------------------------------
--------------------------------------------------
--------------------------------------------------
--------------------------------------------------
--------------------------------------------------
--------------------------------------------------
--------------------------------------------------
--------------------------------------------------
--------------------------------------------------
--------------------------------------------------
--------------------------------------------------
--------------------------------------------------
--------------------------------------------------
--------------------------------------------------
--------------------------------------------------
--------------------------------------------------
--------------------------------------------------
--------------------------------------------------
--------------------------------------------------
--------------------------------------------------
--------------------------------------------------
--------------------------------------------------
--------------------------------------------------
--------------------------------------------------
--------------------------------------------------
--------------------------------------------------
--------------------------------------------------
--------------------------------------------------
--------------------------------------------------
--------------------------------------------------
--------------------------------------------------
--------------------------------------------------
--------------------------------------------------
--------------------------------------------------
--------------------------------------------------
--------------------------------------------------
--------------------------------------------------
--------------------------------------------------
--------------------------------------------------
--------------------------------------------------
--------------------------------------------------
--------------------------------------------------
--------------------------------------------------
--------------------------------------------------
--------------------------------------------------
--------------------------------------------------
--------------------------------------------------
--------------------------------------------------
--------------------------------------------------
--------------------------------------------------
--------------------------------------------------
--------------------------------------------------
--------------------------------------------------
--------------------------------------------------
--------------------------------------------------
--------------------------------------------------
--------------------------------------------------
--------------------------------------------------
--------------------------------------------------
--------------------------------------------------
--------------------------------------------------
--------------------------------------------------
--------------------------------------------------
--------------------------------------------------
--------------------------------------------------
--------------------------------------------------
--------------------------------------------------
P------ASWPGCSVAATPAP-----------------------------
--------------------------------------------------
--------------------------------------------------
--------------------------------------------------
--------------------------------------------------
--------------------------------------------------
--------------------------------------------------
--------------------------------------------------
NTNRTTEEEGQATRITEEEEE-DGT-------------------------
PQKKKTQQAAPQKKKTQPAAPQKKTQPA---------------APQK---
TSNKLTKRRYQDKR------------------------------------
--------------------------------------------------
--------------------------------------------------
--------------------------------------------------
--------------------------------------------------
--------------------------------------------------
--------------------------------------------------
--------------------------------------------------
--------------------------------------------------
--------------------------------------------------
--------------------------------------------------
--------------------------------------------------
--------------------------------------------------
--------------------------------------------------
--------------------------------------------------
--------------------------------------------------
--------------------------------------------------
--------------------------------------------------
--------------------------------------------------
--------------------------------------------------
--------------------------------------------------
--------------------------------------------------
--------------------------------------------------
--------------------------------------------------
--------------------------------------------------
--------------------------------------------------
--------------------------------------------------
--------------------------------------------------
--------------------------------------------------
--------------------------------------------------
--------------------------------------------------
--------------------------------------------------
--------------------------------------------------
--------------------------------------------------
--------------------------------------------------
--------------------------------------------------
--------------------------------------------------
--------------------------------------------------
--------------------------------------------------
--------------------------------------------------
--------------------------------------------------
--------------------------------------------------
--------------------------------------------------
--------------------------------------------------
--------------------------------------------------
--------------------------------------------------
--------------------------------------------------
--------------------------------------------------
--------------------------------------------------
--------------------------------------------------
--------------------------------------------------
--------------------------------------------------
--------------------------------------------------
--------------------------------------------------
--------------------------------------------------
--------------------------------------------------
--------------------------------------------------
--------------------------------------------------
--------------------------------------------------
--------------------------------------------------
--------------------------------------------------
--------------------------------------------------
--------------------------------------------------
--------------------------------------------------
--------------------------------------------------
--------------------------------------------------
--------------------------------------------------
--------------------------------------------------
--------------------------------------------------
--------------------------------------------------
--------------------------------------------------
--------------------------------------------------
--------------------------------------------------
--------------------------------------------------
--------------------------------------------------
--------------------------------------------------
--------------------------------------------------
--------------------------------------------------
--------------------------------------------------
--------------------------------------------------
--------------------------------------------------
--------------------------------------------------
--------------------------------------------------
--------------------------------------------------
--------------------------------------------------
--------------------------------------------------
--------------------------------------------------
R-RRLI--------------------------------------------
--------------------------------------------------
--------------------------------------------------
--------------------------------------------------
--------------------------------------------------
P-K-----------------------------------------------
--------------------------------------------------
--------------------------------------------------
--------------------------------------------------
--------------------------------------------------
--------------------------------------------------
--------------------------------------------------
--------------------------------------------------
--------------------------------------------------
--------------------------------------------------

--------------------------------------------------
--------------------------------------------------
--------------------------------------------------
--------------------------------------------------
--------RFKKAFGEEDRNLTLMLVCDVI-EGGCEISIST--RMV----
YTI--------LIEFSFSDETTTLHYCTATTIN-----------------
--------------------------------------------------
--------------------------------------------------
--------------------------------------------------
--------------------------------------------------
--------------------------------------------------
--------------------------------------------------
--------------------------------------------------
--------------------------------------------------
FFL--TGPWIQEEQLLYNKTGTVKLVCEMYPQPSCWISLLF--N------
--------------------------------------------------
FSL--QADHSVVLTRKKSKQTKLLVTCSVEETATCGVAVRK---------
FHR--V--VSDSLSPIATDDWSVEVVCVLKSTAKCSINIKM--SHYDQYI
--------------------------------------------------
--------------------------------------------------
--------------------------------------------------
YQMLSNTCHAVKVKEIYS----VQLACSLP-LGLCEIKVKA--AN-----
-------SAALLSTELWSGILAVSVVVSFL-MGMLFIKAVT--AYKKSTG
--------------------------------------------------
--------------------------------------------------
--------------------------------------------------
--------------------------------------------------
--------------------------------------------------
--------------------------------------------------
--------------------------------------------------
------------------TNLTVDITCDVI-NGGCKVTVSK--KTL----
--------------------------------------------------
--------------------------------------------------
--------------------------------------------------
--------------------------------------------------
--------------------------------------------------
--------------------------------------------------
--------------------------------------------------
--------------------------------------------------
--------------------------------------------------
--------------------------------------------------
--------------------------------------------------
--------------------------------------------------
--------------------------------------------------
--------------------------------------------------
--------------------------------------------------
--------------------------------------------------
--------------------------------------------------
--------------------------------------------------
--------------------------------------------------
--------------------------------------------------
--------------------------------------------------
--------------------------------------------------
--------------------------------------------------
--------------------------------------------------
--------------------------------------------------
--------------------------------------------------
--------------------------------------------------
--------------------------------------------------
--------------------------------------------------
--------------------------------------------------
--------------------------------------------------
--------------------------------------------------
--------------------------------------------------
--------------------------------------------------
--------------------------------------------------
--------------------------------------------------
--------------------------------------------------
--------------------------------------------------
--------------------------------------------------
--------------------------------------------------
--------------------------------------------------
--------------------------------------------------
--------------------------------------------------
--------------------------------------------------
--------------------------------------------------
--------------------------------------------------
--------------------------------------------------
--------------------------------------------------
--------------------------------------------------
--------------------------------------------------
--------------------------------------------------
--------------------------------------------------
--------------------------------------------------
--------------------------------------------------
--------------------------------------------------
--------------------------------------------------
--------------------------------------------------
--------------------------------------------------
--------------------------------------------------
--------------------------------------------------
--------------------------------------------------
--------------------------------------------------
--------------------------------------------------
--------------------------------------------------
--------------------------------------------------
--------------------------------------------------
--------------------------------------------------
--------------------------------------------------
--------------------------------------------------
--------------------------------------------------
--------------------------------------------------
--------------------------------------------------
--------------------------------------------------
--------------------------------------------------
--------------------------------------------------
--------------------------------------------------
--------------------------------------------------
--------------------------------------------------
--------------------------------------------------
--------------------------------------------------
--------------------------------------------------
--------------------------------------------------
--------------------------------------------------
--------------------------------------------------
--------------------------------------------------
--------------------------------------------------
--------------------------------------------------
--------------------------------------------------
--------------------------------------------------
--------------------------------------------------
--------------------------------------------------
--------------------------------------------------
--------------------------------------------------
--------------------------------------------------
--------------PAGPGGLNQPRACCPQ-M------------------
--------------------------------------------------
---------------------A----------------------------
--------------------------------------------------
--------------------------------------------------
--------------------------------------------------
--------------------------------------------------
--------------------------------------------------
--------------------------------------------------
----------KKTQPAAPQKKTQPA--APQ-KKTMAVKRKREQSSVTPTK
--------------------------------------------------
--------------------------------------------------
--------------------------------------------------
--------------------------------------------------
--------------------------------------------------
--------------------------------------------------
--------------------------------------------------
--------------------------------------------------
--------------------------------------------------
--------------------------------------------------
--------------------------------------------------
--------------------------------------------------
--------------------------------------------------
--------------------------------------------------
--------------------------------------------------
--------------------------------------------------
--------------------------------------------------
--------------------------------------------------
--------------------------------------------------
--------------------------------------------------
--------------------------------------------------
--------------------------------------------------
--------------------------------------------------
--------------------------------------------------
--------------------------------------------------
--------------------------------------------------
--------------------------------------------------
--------------------------------------------------
--------------------------------------------------
--------------------------------------------------
--------------------------------------------------
--------------------------------------------------
--------------------------------------------------
--------------------------------------------------
--------------------------------------------------
--------------------------------------------------
--------------------------------------------------
--------------------------------------------------
--------------------------------------------------
--------------------------------------------------
--------------------------------------------------
--------------------------------------------------
--------------------------------------------------
--------------------------------------------------
--------------------------------------------------
--------------------------------------------------
--------------------------------------------------
--------------------------------------------------
--------------------------------------------------
--------------------------------------------------
--------------------------------------------------
--------------------------------------------------
--------------------------------------------------
--------------------------------------------------
--------------------------------------------------
--------------------------------------------------
--------------------------------------------------
--------------------------------------------------
--------------------------------------------------
--------------------------------------------------
--------------------------------------------------
--------------------------------------------------
--------------------------------------------------
--------------------------------------------------
--------------------------------------------------
--------------------------------------------------
--------------------------------------------------
--------------------------------------------------
--------------------------------------------------
--------------------------------------------------
--------------------------------------------------
--------------------------------------------------
--------------------------------------------------
--------------------------------------------------
--------------------------------------------------
--------------------------------------------------
--------------------------------------------------
--------------------------------------------------
--------------------------------------------------
--------------------------------------------------
--------------------------------------------------
--------------------------------------------------
--------------------------------------------------
--------------------------------------------------
--------------------------------------------------
--------------------------------------------------
--------------------------------------------------
--------------------------------------------------
--------------------------------------------------
--------------------------------------------------
--------------------------------------------------
--------------------------------------------------
--------------------------------------------------
--------------------------------------------------
--------------------------------------------------
--------------------------------------------------
--------------------------------------------------
--------------------------------------------------
--------------------------------------------------
--------------------------------------------------
--------------------------------------------------
--------------------------------------------------

--------------------
--------------------
--------------------
--------------------
--------------------
--------------------
--------------------
--------------------
--------------------
--------------------
--------------------
--------------------
--------------------
--------------------
--------------------
--------------------
--------------------
W---EAISELGTDY------
--------------------
--------------------
--------------------
--------------------
RARSHDTHALGTIITNKTTR
--------------------
--------------------
--------------------
--------------------
--------------------
--------------------
--------------------
--------------------
--------------------
--------------------
--------------------
--------------------
--------------------
--------------------
--------------------
--------------------
--------------------
--------------------
--------------------
--------------------
--------------------
--------------------
--------------------
--------------------
--------------------
--------------------
--------------------
--------------------
--------------------
--------------------
--------------------
--------------------
--------------------
--------------------
--------------------
--------------------
--------------------
--------------------
--------------------
--------------------
--------------------
--------------------
--------------------
--------------------
--------------------
--------------------
--------------------
--------------------
--------------------
--------------------
--------------------
--------------------
--------------------
--------------------
--------------------
--------------------
--------------------
--------------------
--------------------
--------------------
--------------------
--------------------
--------------------
--------------------
--------------------
--------------------
--------------------
--------------------
--------------------
--------------------
--------------------
--------------------
--------------------
--------------------
--------------------
--------------------
--------------------
--------------------
--------------------
--------------------
--------------------
--------------------
--------------------
--------------------
--------------------
--------------------
--------------------
--------------------
--------------------
--------------------
--------------------
--------------------
--------------------
--------------------
--------------------
--------------------
--------------------
--------------------
--------------------
--------------------
--------------------
--------------------
--------------------
--------------------
--------------------
--------------------
--------------------
--------------------
--------------------
--------------------
--------------------
RRRLDE--------------
--------------------
--------------------
--------------------
--------------------
--------------------
--------------------
--------------------
--------------------
--------------------
--------------------
--------------------
--------------------
--------------------
--------------------
--------------------
--------------------
--------------------
--------------------
--------------------
--------------------
--------------------
--------------------
--------------------
--------------------
--------------------
--------------------
--------------------
--------------------
--------------------
--------------------
--------------------
--------------------
--------------------
--------------------
--------------------
--------------------
--------------------
--------------------
--------------------
--------------------
--------------------
--------------------
--------------------
--------------------
--------------------
--------------------
--------------------
--------------------
--------------------
--------------------
--------------------
--------------------
--------------------
--------------------
--------------------
--------------------
--------------------
--------------------
--------------------
--------------------
--------------------
--------------------
--------------------
--------------------
--------------------
--------------------
--------------------
--------------------
--------------------
--------------------
--------------------
--------------------
--------------------
--------------------
--------------------
--------------------
--------------------
--------------------
--------------------
--------------------
--------------------
--------------------
--------------------
--------------------
--------------------
--------------------
--------------------
--------------------
--------------------
--------------------
--------------------
--------------------
--------------------
--------------------
--------------------
--------------------
--------------------
--------------------
--------------------
--------------------
--------------------
--------------------
