# Supplementary material for: Origin and significance of the human DNase repertoire
Source: Sci Rep. 2022 Jun 20;12:10364. doi: 10.1038/s41598-022-14133-w (PMC9208542; doi:10.1038/s41598-022-14133-w)
Supplement: Supplementary file 5 — Supplementary Information 5. [file 41598_2022_14133_MOESM5_ESM.phy]

 86  441
Lana2b2   MFLKIGLKDMGYK-----PSFLVFLAFGHVLCLATVLGDLTCMDPEGNAV
Acali2b   ---MSASSTSTMD-----AKCAFLFVLCFS-----TGFCLQCLDNDGKAV
Lana2b    -----------ME-----TPFVLLFICCLSIYINNCWSSLQCVGENGKAV
Osin2b    ---MLSPKRESTL-----HYLALFFVCLQVCEVTCTVSSVGCMDFNNKPV
Pmin2b    ------MAGTPIM-----KEIVGLMAMTLVIMVGTSDAAVTCMDASGKPV
Bflo2b    ---MSHWKAAPFL-----PIF---WLFLCLSGAGVRAAGVSCLNEQGKPV
Bbuf2b    -----------MSGRCLWL-------LLCVFGVSLVTCEIACRNEDGDPV
Xtro2b    -----------MFGLYQFA-------VLYLIAMSMVAAEISCRNEAGDPI
Xlae2b    -----------MLGLYHFA-------VVYLPAMSMVAAEISCRNEAGDPI
Mdom2b    -----------MTARLLSVGFT---VLFLSSCVPPGAARISCRNEDGDAV
Mmur2b    -----------MTARLLKTPLA---LLFLALFEVLEATKISCRNEEGKAV
Zcal2b    -----------MTARPRRTALA---LLFFSLFGVLEATTISCRNEEGKAV
Umar2b    -----------MTARPLRTALA---LLFFGLFAVLEATTISCRNEEGEAV
Btau2b    -----------MTARLLGALLT---VLFLGLFGILEATKISCRSEEGEAV
Lafr2b    -----------MTARLLRTTLA---LLFLGLFGVLDATTISCRNEEGEPV
Cdro2b    -------RRQKMTTRLLRKTLA---LLFLGLFGVMKATTISCRNEEGEAV
Bmus2b    -----------MTARLLRAPLA---LLFLGLFGILKATTISCRNEEGEAV
Hsap2b    -------MKQKMMARLLRTSFA---LLFLGLFGVLGAATISCRNEEGKAV
Mfas2b    -------MKQKMMARLLRTSFA---LVFLGLFGVLGTATISCRNEEGKAV
Mmus2b    -----------MTAKPLRTVLS---LLFFALSGVLGTPEISCRNEYGEAV
Rnor2b    -----------MTAQPLKAALP---LLFVALSGVLGTPVISCINEDGKAV
Pvit2b    -----------MTVSSLWSLSL--L--LLGPTLPLWTTGISCINEDGKPV
Pmur2b    -----------MTVRILWSISL--L--FFGTALPLWASQISCINDDGKPV
Zviv2b    -----------MTVRILWSISL--L--FFGTALPLRASQISCINDDGKPV
Cpor2b    -----------MSAGYVWGCFA--LLL-CSIIEFRWAAEISCRSEEGEPV
Dcor2b    -----------MTAGSLWSCAF--LLL-FSSIRSLWAAEISCRSEDGDPV
Cmys2b    -----------MTAGSLWSCAF--LLL-FCSIRSQWAAEISCRSENGDPV
Ggal2b    -----------MTASSVWCSPT--LLLLLLFSPALWAAEISCRNEDGEAV
Apla2b    -----------MTVGSAWCSPA--VLL-LFSSPSLWAAQISCRNEDGEAV
Dnov2b    -----------MTAGAVWCHFV--LLL-LLCTTALWTAEISCRNEGGETV
Arow2b    -----------MTAGTVWCHFV--LLL-LLSIASLWAAEISCRNEDGETV
Falb2b    -----------MPAASAWCQPA--VLL-LLSSVPLWAAGISCRNEAGETV
Tgut2b    -----------MPAGSAWCYPA--LLL-LLSPVPLWAAELSCRNEDGEAV
Pmaj2b    -----------MPAGPAWCHPA--LLL-LLSSVPLWAAEISCRNEDGEAV
Mvit2b    -----------MPARSAWCHPA--LLL-LLSSVPLWAAEISCRNEDGEIV
Afor2b    -----------MPAGSAWGHPA--LLL-LLSSVPLWAAEISCRNEDGETV
Cmil2b    -----------MNAESFQIIFI--Y-FLIHLNSFVSVAEITCRDDTGQPV
Scan2b    -----------MQARYL--CVL--F-FLLTFHTSSSVSEISCRDEAGQAV
Arad2b    -----------MKTGPP--CSL--L-LLIVALLHPGLAAISCRNELGQQV
Apol2b    ------------MSSVCSLLLQ--V-VVATLSCSVFNAQISCRNEAGDPV
Enau2b    ---MAY--RLSSYLHVVFVVVV--V-VVVVWCSAACSSGISCRNEAGKPV
Pret2b    ------------MASQLVPCFH--I-TVILLCFTVGRSDISCRNEAGEAV
Xcou2b    ---MLFSTSLPRMASQLVPCFH--I-TVVLLCFTVGRSDISCRNEAGEAV
Saur2b    -----------MMVACFSLCSQ--I-FTVLLCCTVCSADISCRNEAGEPV
Acal2b    ------------MISRFSLSSQ--I-F-VLLCCTVCGADISCRNEEGEAV
Drer2b    -----------MFV--LFQLSA----CCLLFLMGFSEAVISCLNEDGQPV
Ipun2b    -----------MFLFRPFRLIF--F-QVSFFLSSLCEGEISCLNEDGQPV
Pnat2b    -----------MRLFWCFCLIF----LYLFPSGSLCVANLTCLNEEGKPV
Acal2     -------------------MLLSLSVLILYVPLEGSSSPISCYNDQGDAV
Pret2     -------------------MFLILSLLIMCAPPGGDTSPISCYNDQGDAV
Xcou2     ----------------MSMMFLILSLLIMCAPPGGDASPISCYNDQGDAV
Enau2     -------------------MFLFLSLLVSFMPLGGDTSPISCYNDQGEAV
Apol2     -------------------MPLLLSLLFLYVPLGGETSPISCYNDQGEAV
Saur2     -------------------MLLYLSLLIFCVPLGGDTSPISCYNDKGDAV
Drer2     -------------------MFLHV--LLLLHASRGAFSSISCYNDQGKPV
Ipun2     -------------------MFVFL-LLFLLQPAEGANTTISCIDDQGNAV
Pnat2     -------------------MFLAI-LLFLLPPAEGANSTLSCYDDQGTAV
Pmar2     ------------MDGSMSLVVFLLF-----SMTGTTWCQVSCLNGEGKSV
Hsap2     ---------------------MIPLLLAALLCV--PAGALTCYGDSGQPV
Mfas2     ---------------------MIPLLLAALLCV--PAGALTCYGDSGQPV
Mmus2     ------------------MATLRSLLLAALLWV--PAEALSCYGDSGQPV
Rnor2     ------------------MAAPSSLLLAALLWV--PAEALSCYGDSGRPV
Mmur2     ---------------------MSPLLLAALLWV--PAGALTCYGDSGQPV
Zcal2     ------------------MATLNPMLLAALLWV--PVRTLTCYGDSGQPV
Umar2     ------------------MATLSPLLLAALLWV--PVRTLSCYGDSGKPV
Lafr2     ------------------MDALRPVLLAVLLGV--PAGALTCYGDSGQPV
Btau2     ------------------MATLSSLLLTALLWV--PVGTLTCYGDSGQPV
Cdro2     ------------------MAALSHLLLAALLWV--PVGTLTCYGDSGRPV
Bmus2     ------------------MAALSLLLLAALLWV--PVGTLTCYGDSGQPV
Mdom2     --------------------MTVLLLLAGLLPAAAAAATISCYGDAGQPV
Oana2     --------------------MVILLLLAAMLPGA--ATVISCYGDTGKPV
Tacu2     --------------------MVTLLLLVAMLPGV--ATVISCYGDTGKPV
Cmil2     ---MKCDKPQ-MMFRSPSPVLLFLLLTTLRCLVSAASSSISCYSDSGNPV
Scan2     ------------MLN--SDCWHALAPLIVACFTSSVIADISCYDDDGQPV
Arad2     ------------MTI--SNHWYGLPSLIVACLASRVTADISCQDDNGQPV
Bbuf2     --------------------MPL-QILMSLILPCLCSAAISCYGDHGQPV
Xtro2     --------------------MLL-RLLMHLILPLGSFAATSCYGDHGKQV
Xlae2     -------------------MMLL-RLLTHVILPVSSFAAISCYGDQGQQV
Dcor2     --------------------MLPLFLLAV-ALPHVAGGGISCYDDAGQPV
Cmys2     --------------------MLPLFLLAV-ALPHVAGGGISCYDDAGQPV
Pmur2     -------------------MLRILLLLSGSVLHNAVSGSISCYDDSGQPV
Zviv2     -------------------MLPILLLLSVPVLHSAVSGSISCYDDSGQPV
Pvit2     ---MR--------AGTPNSLVLAILLLSVTFTHHTVDGGISCYDDFGQPV
Pbiv2     --------------------MLLVLVLSLAFMHNAVYGSISCYDDFGQPV
Nscu2     --------------------MLLILALSLALTYDVVYGSISCYGDSGERV
Ptex2     --------------------MLLVLALSLALTHDVAYGSISCYGDSGKRV

DWFAMYKIPHLKDNPDP-LIKIGLGHVYMDINAPK--WRPMNVSLNATSG
DWYSVYKYPRVRSPKSL-IFKEGLAFVYLDVRNP--QWELSKTPINA-TG
DWFIAYKIPKIAESSNP-FVKEGLAYFYMDNNTVSGAWALSNNSLNS-TG
DWFIAYKLPHHTSV-------IGTEFYYMDANAKS-W-KYSPNNIDS-KS
DWFIVYKLPKDYSSHEP-QVKEGYGQMYMDVHNP--VLNLSPVWLNA-TN
DWFIAYKIPKISESSYK-LVQEGLGHVYMDANTKK-WSDVSPESLNN-TN
DWFVIYKLPV---RLINRTGGTGVDYLYLDSKSQG--WQVSKFLINM-TQ
DWFVVYKLPM---LKMNGSTGSGLDYLYMDSTNQE--WQISKFQINT-TK
DWFVVYKLPM---L--NDSTGSGLDYLYMDSTNQE--WQISKFQINT-TK
DWFAFYKLPQ---NREQKNPSTGLEYMYLDPMTHR--WRRSQGLVNM-TQ
DWFTFYKLPIQVKRQKKESKGSGLEYLYLDSTTRS--WRRSKQPMNT-TK
DWFIFYKLPK---RQDKESRQTGLESLYLDSTTRS--WRRSKQLMNT-TK
DWFTFYKLPK---RQDEESRQTGLEYLYLDSTTRS--WRRSKQLMNT-TE
DWFTFYKLPK---KQNEESRETGLEYLYLDSTTRS--WSRSKQLMNA-TK
DWFTFYKLPK---RQEKESGETGLGYLYLDSTTRS--WRRSKQLMNT-TD
DWFTFYKLPK---RQDEKSRETGLEYLYLDSTSRG--WRRSQQLMNT-TK
DWFTFYKLPK---RQDKESRETGVEYLYLDSATRS--WRRSKQLMNT-TK
DWFTFYKLPK---RQNKESGETGLEYLYLDSTTRS--WRKSEQLMND-TK
DWFTFYKLPK---RQNKESGETGLEYLYLDSTTRS--WRKSEQLMNT-TK
DWFIFYKLPK---RTSKASEEAGLQYLYLDSTRQT--WNKSLYLINS-TR
DWFAFYKLPR---RTSRGGTGMGLDYLYLDSTMRT--WSKSHHLINS-SR
DWYILYKFPK---YVGSDVPGSGLEYMFMDALAPT--WKRSEYFINM-TK
DWYVLYKFPK---HMSHNVAGTGLEYMFMDSLAPI--WKPSKYFVNM-TE
DWYVLYKFPK---HMSHDVAGTGLKYMFMDSSAPI--WKLSKYFVNM-TE
DWFLLYKLPK---YMREESPGSGLEYMYMDSSTKA--WALSKYLVNM-TQ
DWFLLYKLPK---YIRKESPGTGLEYMYMDSLTQA--WQLSKFLINM-TQ
DWFLLYKLPK---YIRKESPGTGLEYIYMDSLTQA--WQLSKFLINM-TQ
DWFVLYKLPK---HTKGGGTGLGLEYLYMDSLAQQ--WQLGRYLVNM-TQ
DWFALYKLPK---YTRGEDAGLGLQYLYMDALVQD--WQLGKYLVNM-TQ
DWFLLYKLPK---HTESENAGLGLEYMYMDSLTHA--WQLSKYLVNM-TQ
DWFLLYKLPK---HTEGESAGLGLEYMYMDSLTHA--WQLSKYLVNM-TQ
DWFALYKLPK---HAKGQIPTLGLEYLYMDALAPQ--WQLGKYLVNM-TQ
DWFALYKLPK---HAKGQISMLGLEYLYMDALAPQ--WQLGKYLINM-TQ
DWFVLYKLPK---HAKGQIPMLGLEYLYMDTLAPQ--WQLGKYLINM-TQ
DWFALYKLPK---HAKGEIPVLGLEYMYMDALAPQ--WQLGKYLINT-TQ
DWFALYKLPK---HAKGEIPTLGLEYMYMDALAPQ--WQLGKYLVNM-TQ
DWFVVYKLPR---SRVNQSTGTGLEYMYLDSSTEG--WQMSKHLVNM-TK
DWFVIYKLPK---HKVHQSIGMGLKYFYLDPSTVT--WQQSKHRVNM-TE
DWFAVYKLPR---HVEHRAGGLGLTYIYLDPSMKD--WQKGKYLVNA-TE
EWFVFYKLPR---RRVL-EEGSGVEYMYLDSEGPV--WHRSRFLINS-SQ
DWFVIYKLPK---YEIG-KVGSGVDYMYLDSSVEG--WQTSKFSVNS-SE
DWFIIYKLPK---FRIG-EVGSGVEYMYLDSAAGS--WRRSKFMVNT-TE
DWFIIYKLPK---FRIG-EVGSGVEYMYLDSAAGS--WKRSKFMVNT-TQ
DWFIIYKLPR---YQIG-QVGSGVDYMYLDSSVGS--WQMSKFMVNT-SQ
DWFIVYKLPK---YRID-DIGSGVEYMYLDSSKEG--WEMSKYTINS-SQ
DWFIMYKLPI---YKME-VKGSGVDYMYLDPSIMD--FQISKYTVNS-ST
DWFIMYKLPK---YKQG-NVGSGVDYMYLDPSLPN--WQMSKYSVNT-SE
DWFMMYKLPK---YKRG-EVGSGVDYMYLDPSLLN--WQLSKYTVNM-SE
DWFYIYKLPKE--HGSK-SPEQGEMYLLLDQGSEG--WTKGKGTVND-TT
DWFYLYKLPKE--GGRP-HEFQGETYLLLDKGSEG--WTEGKVTVND-TN
DWFYLYKLPKE--GGRT-HEFKGDTYLLLDKGSEG--WTEGKVTVND-TN
DWFYLYKLPRE--HHSK-SPEKGEMYLIMEKGSEG--WTKGKGTVND-TT
DWFYIYKLPKE--HGRK-SPIEGERYLLLEKGSEG--WTDGKGTVNE-TT
DWFYVYKLPKE--HGKK-SPQRGEMYLLLEKGSEG--WTSGKETVND-TT
DWYYLYKLPHE--HHTP--LEEGLKYLFMDVESEG--WTDGTTLVND-TQ
DWFYLYKLPHP--HEEP--PEEGLKYLLLEEQSEG--WTEGGGLVGD-VT
DWFYLYKLPRP--HEEP--TEEGLKYLLLEEKSEG--WVNGSVLVGE-MA
DWFIVYKLPK------------GKDYLYLDKSTQS--WQNAQVDVDS-NS
DWFVVYKLPAL--RGSGEAAQRGLQYKYLDESSGG--WRDGRALINS-PE
DWFVVYKLPAL--RGSGEAAQRGLQYKYLDESSGG--WRDGRGLIDS-PE
DWFVVYKLPAH--SGSRDTP-KGLTYKYMDQNSDG--WQDGVGYINS-SE
DWFVVYKLPAN--SGSGDKPWKGLMYKYMDQNSEG--WQDGVGHIDS-KD
DWFVVYKLPIN--SGSQDASQSGLRYKYLDPDSGG--WRDGAGLIDS-SA
DWFVVYKLPAQ--SGPGKAAQSGLRYKYMDKDSGG--WRDGAGSINS-SA
DWFVVYKLPAQ--SGPGDATQRGLRYKYMDKDSGG--WRDGAESINS-SA
DWFAVYKLPAK--SGPGDAAGSGLRYKYLDATSGG--WRDGAVFISS-SA
DWFVVYKLPAH--TGSGDATQNGLRYKYFDEHSED--WSDGVGFINS-TT
DWFVVYKLPAH--SGPGDAAQRGLLYKYLDQDSGG--WRDGTGSINS-SM
DWFVVYKLPAH--SGPGDAAQRGLRYKYLDEDSGG--WRDGAGLISS-PT
DWFVIYKLPAL--TNS----LKGLTYMYLDGNSGG--WQKGATSINS-TQ
DWFAVYKLPEL--PDSR--ARSGMSYMYLDGKTEG--WREGTGLINS-TQ
DWFAVYKLPQL--PDSR--ARSGMSYMYLDSKTGG--WQEGTTLINS-TQ
DWFIVYKLPKR--SS-----LTGLSYMYQDSTTKG--WKPGNYLINN-TQ
DWFIIYKLPKH--VN-----KTGLGYMYMDPSTNG--WRAGKHSIND-TT
DWFIVYKLPKD--VD-----GSGINYKYMDHGTSG--WRTGRYTVNS-TQ
DWFIVYKLPHL--DHT---PEDGLKYMYQDSDSGG--WVHGAALINS-TE
DWFIVYKLPQL--RNKG--EEAGMTYMYQDSSSGG--WVPGATLMNS-TD
DWFIVYKLPQM--KGTE--LEGGVKYMYQDSSSGG--WVPGASLMNS-TD
DWFLVYKLPRP--QRSP--PAEGMRYMYQDARSGG--WVPGRTLMNS-TQ
DWFLAYKLPWP--RRSP--PAEGMRYMYQDARSGG--WVPGRSLMNG-TQ
DWFIAYKLPKP--HHSP--PAEGMRYMYLDGQTQG--WVQGKSLMNS-TE
DWFIAYKLPKP--HHSP--PAEGMRYMYLDGQTQG--WVQGKSLMNS-TE
DWFILYKLPRH--HHST--PAEGMKYMYQDGHTKG--WVPGRSLMNS-TE
DWFIVYKLPKS--YHSS--AVEGMRYMYQDGRTQG--WVQGRSLMNS-TE
DWFIVYKLPKS--HHSS--PVEGMRYMYQDGRTQG--WVKGRSLMNS-TE
DWFIVYKLPKS--HHSS--PVEGMRYMYQDGRTQG--WVKGRSLMNS-TE

HALYYTLEQMYSQH-D---SDDFGYILYNDDPPEHPP-----------YS
NAVYNTLQQIYKSK-----GESIMYMMYNDEHPEGL------------ET
GAIYKTLEPLYKAENT---TEEVAFGMYNDETPSGE------------KT
QPIYYTLRPIYENS-T---KGSFMYMMYNDEKPDTHS-----------AT
HAIAYTLQQIYQNH-G---SQDVAYLMYNDEKPDSKE-----------KT
NAIGRTLQQMYSRA-S---GQDIAYLLYDDELPNDTL---------AATS
SAMAQVLQQLYQSYN----RNDTAYMLYNDSPPGMNS-----------SV
SAVGQVLQQLYQDYD----KNNTVYMIYNDAPPNVTN-----------S-
SAVGQVLQQLYQDYD----KDDTVYMIYNDAPPNVKN-----------S-
SILGRTLQQLYEAHEAK--NNRTAYLIYNDNAPRSVD-----------YS
SVLGRTLHQLYEAYASK--NNNTAYLIYNDGVPKTVT-----------YS
SVLGRTLRQLYEADASK--NNNTAYLLYNDGVPTSVN-----------YS
SVLGRTLQQLYEASASK--NNNTAYLLYNDGAPTSAN-----------YS
SVLGRTLQQLYEASASE--SNSTAYLIYNDGVPKSVN-----------YS
SVLGRTLQQLYEAYASK--SNNTAYLIYNDGIPKSVS-----------YS
SVLGRTLQQLYEAYASE--NNNTAYLIYNDGVPKSVT-----------HG
SVLGRTLQQLYEAHASE--DNNTAYLIYNDGVPKFMN-----------YS
SVLGRTLQQLYEAYASK--SNNTAYLIYNDGVPKPVN-----------YS
SVLGRTLQQLYEAYASK--SNNTAYLIYNDGVPKSVN-----------YS
SALGRTLQHLYDTHNST---NDTAYLIYNDGVPGSVN-----------YS
SSLGRTLEQLYEAHNAK---NDTAYLIYNDAVPASVN-----------YS
SALGQTLQQLYQTYKYK--KNNTAYVIYNDGPPNNMN-----------YS
SALGQTLQQLYQTYKSE--ENSTAYVIYNDGPPNKMN-----------YS
SALGQTLQQLYRTYKSK--ENSTAYVMYNDGPPNKMN-----------YS
NALGQTLMQLYEAYESK--NDSTAYAVYNDDVPYSDH-----------YS
SALGQTLNQLYEAYKSK--NDSNAYVIYNDDVPHSKH-----------YS
SALGQTLNQLYEAHKSK--NDSTVYVIYNDDVPRSKH-----------YS
GALGQTLGQLYKAYESK--RNNTVYAIYNDEVPHSGS-----------IN
GALGQTLGQLYEAYESK--SNNTAYAIYNDEVPRSDS-----------TN
SALGQTLKQLYETYESK--NNSIAYAIYNDEIPHSKS-----------YN
GALGQTLKQLYETYEPK--NNSIAYAIYNDEIPHSKS-----------SN
GALGQTLQQLYETYESK--RNTTAYAIYNDEIPESDS-----------KR
GALGQTLQQLYETYESK--RNTTAYAIYNDEIPESDS-----------KG
GALGQTLQQLYETYESK--RNTTAYVIYNDEIPEPDS-----------KG
GALGRTLKQLYDTYESK--RNTIAYAIYNDEIPESDS-----------KG
GALGQTLKQLYETYKSK--RNSIAYAIYNDEVPESDS-----------DG
GAVGQTLEQLYRVYKSN--DKNCVYFIYNDAAPE-MK-----------YD
SALGRTLQQLYSTYQLK--VDDRAYFIYNDGAPS-MP-----------YD
SAVGRTLQQLYSTYTSK--VNDSAYFIYNDAAPW-MP-----------YD
GAVAETLNQIYKGQAYR--SNSSVYAFYNDGPPV-LD-----------YV
GAVANTLNQLYAGKAYQ--SNASVYALYNDAPPV-LD-----------YL
GAMANTLNQLYKGKVYM--SNSSVYALYNDGAPQ-QK-----------YI
GAMANTLNQLYKGKVYM--SNSSVYALYNDGAPH-QK-----------YI
GAIGSTLNQLYKGKVYM--SNSSVYALYNDGPPI-LD-----------YM
GAITNTLNQLYMGKEYK--SNTSVYALYNDAPPD-LK-----------YI
GALGRTLTQLYSG--YT--SNSSVYMLYNDAPPE-LK-----------YP
GALGRTLSQLYQR--YM--SNSSAYMLYNDAPPL-LK-----------YE
GAVGRTLSQLYHR--YE--SNSSAYLLYNDAPPV-LK-----------YE
SALGRTVGQLYTQGKNT----DIAYILYNDQKPHEDSSGD---RWVHNSE
GALGQTVGQLYSQEKNS----EVAYILYNDQQPPEE-FGG---RWAEGSG
GALGQTVGQLYSQEKNS----EVAYILYNDQPPSEE-FGG---RWAEGSG
GALGRTVGQLYSQRKST----DLAYILYNDQSPPDD-FGD---RWVDNSG
GALGRTVGQLYTQKKGT----DLAYILYNDQKPSQD-FDD---RWADNSG
GALGRTVGQLYSQGQNT----ELAYILYNDQRPPVD-FGD---RWIHNSG
SAVGRTVGPLYEG---G----DVGYILYNDQPPKQK--------QVEGAS
GALGRSLGPLYEE---G----DLGYILYNDQPPEQR--------HVDDAN
GALGRTVGPLYEE---G----ELGYILYNDQPPEEH--------HSEN-A
SPVYQTVNQLYDGNATE--AGDVAFVLYNDEPPNSPH-----------YD
GAVGRSLQPLYRSNTS-----QLAFLLYNDQPPQPSK---------AQDS
GAVGRSLQPLYRSNSS-----QLAFLLYNDQPPQASK---------AHNS
GAVGRSLQPLYRKNSS-----QLAFLLYNDQPPKSSS---------ARDS
GAVGLTLQPLYQKNSS-----QLAFLLYNDQPPKSSS---------AQDS
GAVGRSLQPLYRSNAS-----QLAFLLYNDQPPKASR---------DQHS
GAVGRSLLPLYQN-AS-----QLAFLLYNDQPPKPSG---------AQDL
GAVGRSLLPLYQN-AS-----QLAFLLYNDQPPKPSG---------AQDV
GAVGRSLLPLYQSNAS-----QLAFLLYNDQPPESSG---------VQDS
GAVGRSLLPLYRNNNS-----QLAFVLYNDQPPKSSE---------SKDS
GAVGRSLLPLYQNTTS-----QLSFLLYNDQPPKSSG---------SWDS
GAVGRSLLPLYRNTTS-----QLAFLLYNDQPPQSSG---------SQDS
GSMGQTLNQLYKGNLS-----ELAYVLYNDQPPSGNG---------SPDT
GAVGRTLQPLYRGNASQ--CDGLAFLLYNDQPPKGSG---------VKDK
GAVGRTLQPLYRGNASQ--CDGLAYLLYNDQPPKGSS---------NKDK
GAVGRTLTQVYKQRQAQ--NQETAYVLYNDQSTKH-------------SE
CAVGATLQQYYKKAKYQ--NDDMAYVFYNDQIPDN-------------SE
GAVGATLQQLYGQS--Q--SNNVAFVLYNDQSPIE-------------SS
SAVGSTLSQLYRSSK----SKNVAYVLYNDQPPVN-G-----------SN
SAVGQTVSQLYKAFG----MKDVAYILYNDEPANISS-----------SG
SAVAQTVGQLYKAYG----MKDVAYVLYNDAPPKISS-----------SG
SAVGRTLLQLYQGANRS--TEDTAYILYNDQPPKNVTS----------SA
SAVGRTLLQLYQGANRR--TEDTAYVLYNDQPPKNVPS----------ST
GAVGRTVQQLYKKASRRQ-EEQTAYVLYNDEPPREFVSSLNYEPPDELFS
GAVGRTVHQLYKEAARRQ-EEKTAYVLYNDEPPKELVSGLSYEPPDELFS
GAVGRTLQQLYSEATRR--QEDTAYVLYNDEPPK------------QLSS
GAVGRTLNQLYQEAADRQWEEEMAYVLYNDEPPN------------ENSS
GAVGRTLNQLYLEAANRQREEEMAYVLYNDEPPK------------ETFS
GAVGRTLNQLYLEAANRQREDEMAYVLYNDEPPK------------ETFS

FNYGHTKGVLMLTPSRGVWLVHSLPRFPPVTSS-SYSYPHNGLYYGQAFL
DHNGHTKGVVAFDRTSGFWMIHSSPKFPPARKF-SYNWT--AHDNGQTVL
EEYGHTKGVLAMDVYTGFWMVHSVPRFPEFK---KYSWPDSARENGQSFL
ESYGHTKGVIAFDKQSGFWLVHSTPKFPDYRHS-GYQWPDNGHYFGQTFL
EYYGHTKGDVAFDGTSGFWLIHSTPHFPSNASM-YYNWPNSARTYGQTFL
TSRGHTKGVLVFDKSGGFWLVHSTPKFPNPAKD-SYSWPENAIIYGQSFL
TKRGHTKGALLFDKYQGFWLVHTVPHFPPFPED-GFGYPHTGRRYGQVAL
TRKGHTKGILFFDNSQGFWLIHSVPHFPPYPED-GYGYPSTGKRFGQTAI
SRKGHTKGVLFFDTSQGFWLIHSVPHFPPSPED-GYGYPSTGKRFGQTAI
WKQGHAKGFLLWDKSQGFWLIHTIPRFPPFPEE-GYSYPSTGKKYGQIGI
TKYGHTKGVMLWNRVQGFWLIHSIPRFPPIPEE-GYDYPPTGRRNGQSGI
RKYGHTKGLLLWNRVQGIWLIHSIPRFPPTPEE-GYDYPPTGRRHGQTGI
RKYGHTKGLLLWNRVQGFWLIHSVPRFPPAPEE-GYDYPPTGRRHGQTGV
RKYGHTKGVLLWNRVQGFWLIHSIPHFPPVPEE-GYDYPPTGRRNGQAGM
RKYGHTKGLLLWNRVQGFWLIHSIPRFPPTPEE-GYDYPPTGRRNGQNGI
RKYGHTKGLLLWNRVQGFWLIHSIPQFPPVPEE-GYDYPPTGRRNGQAGI
RKYGHTKGLLLWNRIQGFWLIHSIPHFPPIPEE-GYDYPPTGRRNGQTGI
RKYGHTKGLLLWNRVQGFWLIHSIPQFPPIPEE-GYDYPPTGRRNGQSGI
RKYGHTKGLLLWNRVQGFWLIHSIPQFPPIPEE-GYDYPPTGRRNGQSGI
RQYGHAKGLLVWNRTQGFWLIHSVPKFPPV--H-GYEYPTSGRRYGQTGI
GNYGHAKGLLVWNRVQGFWLIHSIPKFPPVPEK-GYEYPNSGRQYAQSGL
WTRGHSKGFLFLDQYQGFWVIHSIPEFPPFPED-GYSYPHTGKYNGQTVI
WTHGHSKGFLLLDQYQGFWVIHSIPEFPPFPED-GYGYPRTGKYNGQIAI
WTHGHSKGFLLLDQSRGFWVIHSIPEFPPFPKD-GYGYPRTGKYNGQIAI
WKQGHTKGFLLLDKSQGFWGIHSIPRFPPFPEE-GYGYPPSGELYGQTAI
WKQGHTKGFLLLDKSQGFWGIHSIPLFPPFPEE-GYGYPPTGKQNAQMAI
WKQGHTKGFLLLDKSQGFWGIHSIPLFPPFPEE-GYGYPPTGKQNAQMAI
GKRGHTKGFLLLDKSQGFWVIHSVPLFPPFPED-GYGYPASGESYGQTAI
WKRGHTKGFLLLDKSQGFWVIHSVPLFPPFPED-GYGYPASGQSYGQTAI
WKKGHTKGFLLLDKSQGFWGIHSVPLFPPFLED-GYAYPPTGKPYGQVAI
WKKGHTKGFLLLDKSQGFWGIHSVPLFPPFLED-GYAYPPSGKPYGQAAI
SKCGHTKGFLLLDKSQGFWVIHSVPLFPPSPED-GYGYPSSGESFGQTAI
SKHGHTKGFLLLDKSQGFWVIHSVPLFPPIPED-GYGYPSTGESFGQTAI
SKCGHTKGFLLLDKSQGFWVIHSVPLFPPIPED-GYGYPSTGESFGQTAI
WKSGHTKGFLLLDKSQGFWVIHSVPLFPPIPEE-GYGYPATGESFGQTAI
WKRGHTKGFLLLDKSQGFWVIHSVPLFPPTPED-GYEYPATGESYGQTAI
RYHGHAKGILLLDKTQGFWLIHSVPHFPPFPEQ-GYGWPSSARMFGQTLF
MKHGHTKGVLLFDKAQGFWLSHSVPNFPPFPNK-NYSWPSSGKKYGQTLF
PDHGHTKGVLMFDRVQGLWLMHSVPNFPPGVEQ-GYSWPNSGRRNGQSFL
KGFGHSKGVLLFDDSQGFWLSHSVPHFPSFPER-GYIYPSSGKVNGQTGL
PQYGHTKGVLLFDQSQGFWLSHTIPHFPSFPER-GYLYPSSGKVNGQTAL
HTYGHTKGVLLFDRSQGFWLSHTVPYFPSFPER-GYQYPSSGKHNGQTAL
RTYGHTKGVLLFDHSQGFWLSHTVPHFPSFPEQ-GYQYPSSGKHNGQTAL
QGYGHTKGVLLFDRSQGFWLSHSIPRFPSFPER-GYLYPSSGKVNGQTAL
QKYGHTKGALLFDRAQGFWLSHSIPHFPSFPEK-GYLYPSSGKVNGQTAL
SKYGHTKGVLMFDQDQGFWLTHSVPHFPPFPER-NYSYPLTGKYYGQTLL
YNYGHTKGALLFDQFQGFWLTHSIPHFPPFPEM-GFGYPSTGKLYGQNIQ
NNYGHTKGALLFDRSQGFWLTHSVPHFPPFPEM-GFGYPSTGKLFGQTVQ
SRGGHTKGVVLLDKNQGFWLVHSTPQFPPVQQAGEYYYPSSGENNGQNFI
SSRGHTKGVVLLDKNQGFWLVHSTPHFPPERQEGQFYYPSSGVNNGQNFI
SSRGHTKGVVLLDKNQGFWLVHSTPHFPPKRQEGQFYYPSSGVNNGQNFI
SRGGHTKGVVLLDKNQGFWLVHSTPHFPPVRQAGGYYYPSSGAFNGQNFI
NGGGHTKGVVLLDKNQGFWLVHSTPHFPPVQQEGQYYYPDSGMNNGQNFI
SSGGHTKGVVLLDKNQGFWLVHSTPHFPPVRQAGQYSYPSSGVNNGQNFI
RSCGHTKGVVVFDKEQGFWLVHSTPHFPPPKSEGQFSYPTSGISNGQNFI
RSGGHTKGVVLFNSRQGFWLVHSTPHFPPPKTEGKFSYPSSGINNGQNFI
HSGGHTKGVVLFDSRQGFWLVHSTPHFPPPKTAGSFSYPSSGVYNGQNFI
SICGHTKGVVMLDGTGGFWLVHSTPHFPPSVPG-PFAWPHTALRYGQSFL
SMRGHTKGVLLLDHDGGFWLVHSVPNFPPPASSAAYSWPHSACTYGQTLL
SKRGHTKGVLLLDHDGGFWLVHSVPDFPPLASSAAYRWPHSACTYGQTLL
TGHGHTKGVLLLDQEGGFWLVHSVPRFPPPASSGAYTWPPNAQTFGQTLL
SSRGHTKGVLLLDQEGGFWLVHSVPRFPSPASSGAYSWPPNARTYGQTLL
SRRGHTKGVLLMGQDGGLWLVHSVPRFPPHPSPAGYRWPYNARVNGQTLL
SSRGHTKGVLLLDQEGGFWLVHSVPRFPPPTSSAAYSWPFNAQTYGQTLL
ASRGHTKGVLLLDQEGGFWLVHSVPQFPPPASSSAYSWPSNAQTFGQTLL
SSRGHTKGVLLLDREGGFWLVHSVPRFPPPASSAAYSWPDSARNYGQTLL
SSRGHTKGVLLLDQEGGFWLIHSVPNFPPRASSAVYSWPPGAQKYGQTLI
SSRGHTKGVLLLDQEGGFWLIHSVPNFPPPASSAVYSWPPSAETYGQTLL
SSRGHTKGVLLLDQEGGFWLIHSVPNFPPPASSAAYSWPPSAQNYGQTLI
DYRGHTKGVLLLNKDGGIWLVHSVPRFPPPAKS-SYSWPPNAQTYGQTLF
ASRGHTKGVLLLDKDGGFWMIHSTPHFPPPAST-TYSWPDTARPKGQSFL
ASRGHTKGVLLLDKDGGFWMIHSTPHFPPPASA-TYSWPDTARPKGQSFL
SNYGHTKGVILLDQKQGFWLVHSTPHFPLPANE-SYSWPDSGKRNGQSFL
SYGGHTKGVVLLDQKQGFWLVHSTPHFPDKAGQ-LYTWPHSGEKNGQSLL
SDGGHTKGVVLLDQTQGFWLVHSTPHFPPPAQE-SYQWPSSGRRYGQSFL
AIRGHTKGVVLLDKKQGFWLVHSTPHFPPLSSQ-KYDWPSNAFKNGQSFI
SDRGHTKGMLLLDKKQGFWLVHSTPRFPPPADQ-SYDWPLSAHRNGQSFL
IDRGHTKGILLLDKTQGFWLVHSTPQFPPPANL-SYNWPHNALHNGQSFL
NTRGHTKGVVLLDRAQGFWLLHSTPHYPPPATE-TYAWPPSGLHNGQSFL
SPRGHTKGVVLLDRAQGFWLLHSTPHYPPPVTE-TYSWPHSGLHNGQSFL
SLNGHTKGVILLDKTQGFWLLHSTPHFPPSADE-QYDWPHSGLSYGQTFL
NLNGHTKGVILLDKTQGFWLLHSTPHFPPSADE-QYDWPQSGLSFGQTFL
SLKGHTKGVIFLDKIQGFWLLHSTPNFPPRLDEKEYAWPVSALQYGQTFL
GSKGHTKGVILLDRTQGFWLLHSTPHFPPRLDEKEYAWPHTALIYGQSFV
GSKGHTKGVILLDRTQGFWLVHSTPRFPPRLDEKEYAWPHTALTYGQSFL
GSKGHTKGVILLDRTQGFWLVHSTPRFPPRLDEKEYAWPHTALTYGQSFL

CVTFTPDAFDKIGGLLLYDYPHIYDQKLPSSLAQKFENLSL-VVQGKNIS
CISFPFKQLQNIGTQLLYNEPTIYDYVLPADFARDFPVLKK-VIDRQHPL
CISITHPEADTIAQQMTYNRPWIYGKNFPAKFEHTDRAFLG----MLHGK
CVTYPYKEMNKIGKQLKYNYPQIYDKSFPQTMVMDNPDMAAVVLNRSKVS
CVTYGYDQFEKIGQQLMYNHPWVYDFNLPSHLVNHSPSIAS-AANRKHVT
CISFQYIEFEKIGQQLLYTWPRVYDSQLPASFAPDFPSLSK-VLKGQHVG
CVTYKYNQFKQIAAQLLYYNPNVYNCSIPDIYEKDLWGLYR-ICRGLSFP
CVTYQYNEFKEIATQLLYYNPNVYNCSVPDIYQKEMWMLHK-ICLGGHFP
CVTYPYSEFKEIANQLLYYNPNVYNCSVPNMYQKELWMLHK-ICLGGHFP
CITYNYSQFVEIDSQLLSCMPNIYSCSIPATFHPELTYLPK-LCARSRIP
CITLKYNQYEAIDSQLLVCNPNIYSCSIPATFHQKLVHIFQ-LCTRSSSS
CITFKYNQYEAIDSQLLVYNPNIYSCSIPAIFHQELVHMPQ-LCTGSSSS
CITFKYNQYGAIDSQLLVYNPNIYSCSIPAIFHQELVHMPQ-LCTGSSSS
CITFKYNQYEAIDSQLLVYNPNIYRCSIPAAFRMELIHMPQ-LCAGSSSS
CITFKYNQYKAIDSQLLIYNPNVYSCSIPAIFHQELIHMPQ-LCTRSSSS
CITFEYRQYEAIDSQLLVCNPNVYSCSIPVTFHQDLVHIPQ-LCARSSSA
CITFKYNQYEAIDSQLLVCNPNVYSCSIPVTFHQELVHMPQ-LCARSSSS
CITFKYNQYEAIDSQLLVCNPNVYSCSIPATFHQELIHMPQ-LCTRASSS
CITFKYNQYEAIDSQLLVCNPNIYSCSIPATFHQELIHMPQ-LCTRASSS
CITFGYSQFEEIDFQLLVLQPNIYSCFIPSTFHWKLIYMPR-MCANSSSL
CITLKYSQYETIDSQLLVFQPNIYSCFIPNIFRWELIHMPQ-MCAKSSAS
CLTFRYDQFAEIDKQLLCYNPNIYNCSIPKAFQLELFNLQM-MCAGSEPP
CITFRYEQFAEIDKQLLFYNPNVYNCSIPKPFQAELLNLQT-MCAGAHLP
CITFQYEQFAEIDKQLLFYNPNVYNCSIPKPFQADLLNLQT-MCARAQLP
CITFKYNQFAEIDKQLLCYNPKVYNCSMPSVFYPDLPNLQK-LCAGSELP
CITFRYNQFAEIDKQLLCYNPNIYNCSIPDIFHLDLPNLQK-LCVGSALP
CITFRYNQFAEIDKQLLCYNPNIYNCSIPDIFQLDLPNLQK-LCVGSALP
CITFSYEQFIEIDQQMLSSNPEIYSCSLPDTFQADLPNLQK-LCSGSRLP
CITFKYDQFTEIDQQMLSSNPQIYSCSLPSAFQADLPNLQK-LCAHSRLP
CITFKYDQFTEIDQQLLSYNPSIYNCSIPNIFQADLPNLQK-LCAGSKLP
CITFKYDQFTEIDQQLLSYNPSIYNCSIPNIFQADLPNLQK-LCAGSELP
CITFKYDQFTEIDQQMLSYKPGIYSCSIPDIFQADLPNLQK-LCAKSRLP
CITFKYDQFTEIDQQMLIYNPGIYSCSIPDIFQADLPNLQK-LCAKSRLP
CITFKYDQFTEIDQQMLSYNPGIYSCSIPDIFQADLPNLQK-LCAKSRLP
CITFKYDQFTEIDQQMLSYNPGIYSCSIPNIFQADLPNLQK-LCAKSRLP
CITFKYDQFTEIDQQMLSYNPGIYSCSIPNIFQADLPNLQK-LCAGSRLP
CVTYKYSQFEEISKQLFYENPHVYNLSLPDAFQPELSFLQA-IANGSCLT
CFTYQYSQVVEIGRQLLYYNPHVYNWTLPHIFLPDLSNLQF-VAKGGRVS
CVTIPYHQVTEIGDQLSYTNPQVYNWTLPHLFLPELSHLQI-VAKGGSLA
CVTYGYDQFIHIAQQLAFVYPRFYNCSVPPAFVSDLPELVQ-LCGGIKPP
CVTYRYKRFLQIAKQMVYLYPRFYNCSVPVAFSAALPQLAQ-LCAGSRPP
CVTYRYSQFLSIAQQLVYVFPRFYNCSVPAAFSADLPQLLQ-LCEGSRPP
CVTYQYSQFLSIAQQLVYVYPRFYNCSVPTAFSADLPQLLQ-LCEGSRSP
CVTYHYDQFLSIAKQLEYLYPRFYNCSVPAAFSADLPQLVQ-LCEGTKPT
CVTYQYQQFLHIAKQLVYLYPRFYNCSVPAAFSADLPQLAQ-LCADSKPQ
CITFNYTQFPRISWQLAYLNPRVYNCSVPVAFRPDIGEMAQ-ICDGKTPA
CTTYNYEQFQKISQQLAYINPYTYNCSMPSAYYTEMAEMAQ-ICAGKTVT
CTTYSYKQFQKISQQLAYINPRVYNCSVPAAYDTDMAAMAQ-ICAGKTPF
CVTYPLDHFQTIGEQLEINQPNVYDCSIPESLASQVPSLAA-LCGKRNRK
CVTYPLERFQTIGEQLQINQPNVYDCDVPESLASSVPALAA-VCNKNLLS
CVTYPLERFQTIGEQLQINQPDVYDCDVPESLASSVPALAA-VCNKNLLS
CVTYPLDRFQTIGEQLQINQPNVYDCHVPESLASLVPALAA-VCEKRDPS
CVTYPLDRFQTIGEQLQINQPNVYDCDVPESLTSLVPALAA-VCKKKHLS
CVTYPLERFQAIGEQLQINQPNVYDCDVPESLASLVPALAA-VCKKKPLS
CVTYPFERFQTIGEQLKINQPHIFDCSIPGSLATAVPAMAQ-LCKHTLDR
CVTYPLERFDTIGEQLTINQPHIYDCDIPKSLASSVPTMAE-LCKHRHGR
CVTYPLERFETIGEQLKINQPHIYDCHIPESVASSVPTMVE-LCKHGHVG
CVSYGFDQFGDIALQLRYNEPDHYSCQVGAQLKDKLPDLQA-LCAKTKLQ
CVSFPFAQFSKMGKQLTYTYPWVYNYQLEGIFAQEFPDLEN-VVKGHHVS
CVSFPFTQFSKIGKQLTYTYPQVYDYQLEGIFAQEFPDLEN-VIQGYHVS
CVSLPFTQFARIGKQLTYTYPLVYDHKLEGFFAQKLPDLET-VIKNQHVL
CVSLPFSQFPGIGKQLTYTYPLVYDHKLEGIFAQKLPDLEE-VTKGHHVL
CVSFPLTQFLKIGKQLTYTYPLVYDHQLDGVFAQKFPDLEE-VIKGHHIR
CVSFPLTQFWKIGRQLTYTYPLVYDHKLDVAFAQKVPYLED-VVKGHHVL
CVSFPLTQFGKIGRQLTYTYPLVYDYKLDEAFAQKVPYLED-VVEGHHVL
CVSFSLTQFLTIGRQLTYTYPLVYDHKLEGAFAQKFPNLEE-VVKGHHIR
CVSFPLTQFLDISKQLTYTYPLVYDHRLEGDFAQKFPYLEE-VVKGHHVR
CVSFPLTQFLDISRQLTYTYPLVYDHRLKEDFAQKFPHLEE-VVKGHHVP
CVSFPLTQFLNISRQLTYTYPLVYDHRLEGDFAQKF-HLEE-VVKGHHVR
CVTFSYSQFQEIGKQLTYTYPRVYDYRLEGSFAQDLPELKD-AAQGHHVY
CVSFSYSQFQEIGKQLAYTFPLVYNYSVEGTFAQDLPELLA-ASQGHHVK
CVSFSYSQFQEIGKQLAYTFPLVYNYSVEGTFAQDLPELLA-ASQGHHVK
CVTYPYAQFNEIGLQLLYNNPHTYSHSVPEPFARDLPDLKK-AVEPHRAL
CVTYLYSQFKDIGTQLLYNNPRVYAHSLPNPFDLNLVNMTK-AAAGKRAQ
CVTYPYSQFQEIGTQLLYNSPHVFDHSIPPSFAKDLPDLQR-AAAGEHKK
CVTYPYAQFIEIGTQLMYNTITPYDSSIPSTFSDDLPDLMS-AAMKKKVT
CVTYPYKQFGDIGQQLLYNTILPYDSSIPEDFSVDFPELKT-AAEKGAVT
CVTYPYKQFGDIGKQLLYNTILPYDSSIPEDFSADFPELKS-AAQKGTVK
CVTFPYAQFKEIGTQLRFTDPKVFDARVQGAFAQDLPDLRL-ASEMQHVR
CVTFPYAQFNEIGTQLRFDDPAVFDARVQGAFAQALPDLHL-ASKMQHVR
CITLPYGQFKEIGNQLLYTEPLVYDHHVEGTFAQDLPALLN-ASEGQHIE
CITLPYGQFKEIGNQLLYTEPLVYDHHVEGTFAQDLPALLN-ASEGQHIE
CITYPYSQFIEIGHQLLFTEPEVYDYRVEGTFAQDLRALLN-ASEGQHIH
CVTYPYSQFKAIGNQLLFTEPDVYDYRVQGAFAQDLPALLN-ASEGQHVE
CVTYPYSQFKAIGNQLLFTEPRVYDYQVQGAFARDLPALLN-ASEGEHVQ
CVTYPYSQFKAIGNQLLFTEPHVYDYQVQGAFARDLPALLN-ASEGEHVQ

G----------SPAD-QIFPLISVGGHDFLSFGKSKLLDKDLYYDIVAPA
G----------PPWS-SVLKLSSLGGETFVSFAKSYKFGADLYDALVAPT
F----------RNGN-RTKMINSAGGEKFLVFAKDADFGADLYDAYVGPY
Y----------PPWN-HTEILISKGGKKFVSFAKFSKFNSDLYSSWLAPA
S----------PPWN-RTAELTSKGGQSFISFAKFSKFQQDLYAAWLAPY
S----------SPWN-HTLILTSRGGQQFHSFVKFGTFDADIYAQWLAPY
W----------IEAT-RLALLESAQGESFLNFAKSKFFQDDILTAWMAQK
W----------IDST-RLTQLNSARGEVFLNFAKSKYFIDDIFAAWIAQK
W----------IDST-RLTQLNSARGEVFLNFAKSKYFVDDIYTAWIAQK
R----------IPHR-RLSRLQSIKGQNFLHFAKSPYFVDDIYVTWMAQQ
K----------IPGR-HLTRLQSVQGENFLHFAKSNSFLDDIFAAWMAPQ
E----------IPGR-HLTALQSAQGQKFLHFAKSDFFIDDIFAAWMAQR
K----------IPHR-HLTTLQSARGQKFLHFAKSDSFLDDIFAAWMAQH
E----------IPGR-HLATLQSAQGQKFLHFAKSDSFLDDIFAAWMAQQ
E----------IPGL-HLATFQSAQGQNFLHFAKSDSFLDDIFAAWMAQQ
K----------MPTR-HLATLQSTQGQNFLHFAKSDSFLDDIFAAWMAQR
E----------IPGW-HLTTLQSAQGQKFLHFAKSDSFLDDIFAAWMAQR
E----------IPGR-LLTTLQSAQGQKFLHFAKSDSFLDDIFAAWMAQR
E----------IPGR-LLTTLQSAQGQKFLHFAKSDSFLDDIFAAWMAQR
K----------IPVR-YLAELHSAQGLNFVHFAKSSFYTDDIFTGWIAQK
K----------IPSR-RLTVLQSAQGLNFLHFAKSTFYTDDIFAAWIAQK
P----------VPWKQRLIQLQSAQGETVFNFAKTHSSHEDIYLDWMAQK
S----------VPSNQSLIKLLSAQGEILFNFAKTRYDHEDIYIAWMAQK
S----------VPSNQSLIKLQSAQGEILFNFAKTRYDREDIYTAWMAQK
L----------SPWR-RLSKLQSAGGENFLHFAKSHFFVDDIYVAWMAQQ
L----------VPWR-HLSKLQSAQGENFLHFAKSRFFVDDIYVAWMAQQ
L----------VPWR-HLSKLQSAQGENFLHFAKSRFFVDDIYVAWMAQQ
S----------GPLR-RLSKLQSAHGEAFLHFAKSRSFVDDIYVAWVAQE
S----------PPLH-RLSKLRSARGEAFFHFVKSHSFVDDIYVAWVAQK
S----------APQR-HLSKLQSARGETFLHFAKSHLFVDDIYVAWVAQE
S----------VTQR-HLSKLQSAHGETFLHFAKSHLFVDDIYVAWIAQE
S----------VPLR-HLSKLQSARGETFLNFAKSHLFIDDIYVAWMAQE
S----------VPLC-HLSKLQSAHGETFLHFAKSHLFIDDIYVAWMAQE
S----------VPLH-HLSKLQSAHGETFLHFAKSRLFIDDIYVAWMAQE
V----------VPLR-HLTKLRSARGETFLHFAKSHSFIDDIYVAWIAQE
S----------VPLR-HLSKLQSAHGETFLHFAKSHLYIDDIYVAWVAQE
S----------PPWK-RRTKLVSAGGQQFQSFAKYKNFGEDIYAAWLAQA
K----------SPWI-RHAELTSSGGVRFQSFAKYKDFEDDIYAGWVAQT
R----------TPWI-RRAKLMSTGGVLFQSFAKYKLFGDDIYAAWVAQS
L----------DKDK-SVKFLFSTRWTKFISFVKSERFVDDIYTGWAAQV
L----------ASDR-GVELLFSAKEDTFVSFVKSAHFVDDIYAGWAAQV
L----------SANK-GVKALFSVSGDKFVSFVKSEHFVDDIYTGWVAQV
L----------TANK-GVKALFSVSGDKFVSFAKSEHFVDDIYTGWVAQV
L----------TSDK-SAQQLFTIQGDKFVSFVKSESFVDDIYTGWVAQA
L----------SSNK-RMEQLFSAGGEKFVSFAKSENFVDDIYTGWVAQE
I----------KNRR-SLQKLQSVQGQTFFSFAKSQNYVDDIYTGWVAQA
V----------VPRR-RLEKLMSVKGETFLSFAKSHSYVDDIYAGWIAQT
V----------APRR-KLEKLESVQGEIFLSFAKSHSYVDDIYTGWVAQT
YE---FFPHAKPVSN-RSVTLTSKGGTNFISFAKGASFDNDLYHAWVAPT
SQ---MFPHAKTVSN-RSVTLTSTGGTDFISFAKGATFDDDLYHSWVAPT
SQ---TFPHVKTVSN-RSVTLTSAGGTDFINFAKGAKFDDDLYHSWVAPT
GH---VIPRAKTVSN-RSVTLTSKEGTEFISFAKGASFDNDLYHSWVAPT
GQ---IYPHVKPVSN-RSVTLTSKEGTNFISFAKGSSFDNDLYHSWVAPT
GH---IFPQTKPVSN-RSVTLTSKGGTDFISFAKGASFHNDLYHSWVAPT
WDN-----TSSSPSN-RSISLLSLAKTEFISFAKGASFANDLYHSWVAPT
R-NSSVTDSSFSSPN-RSVSLLSLAGTEFISFAKGASFENDLYHGWVAPT
RSNSSAPLASSSPAN-RSASLLSLAGKEFISFAKGAAFENDLYHSWVAPA
V----------ESAT-RVVELTSSAGKTFRSFAKTHRFDDDLYVHLVAPN
Q----------EPWN-SSITLTSQAGAVFQSFAKFSKFGDDLYSGWLAAA
Q----------EPWN-SSVTLTSQAGAVFQSFAKFSKFGDDLYSGWLAAA
H----------EPWN-SSVILTSQAGATFQSFAKFGKFGDDLYSGWLAEA
R----------EPWN-SSVILTSRAGTTFQSFAKFGKFGDDLYSGWLAAA
D----------KPWN-SSVTLTSQAGATFQSFVKSAQFGDDLYSGWLAGA
H----------GPWN-SSVTLTSKAGDTFQSFAKFGKFGDDLYSGWLAEA
Q----------GPWN-SSVTLTSKAGDTFQSFAKFGKFGDDLYSGWLAEA
Q----------GPWN-SSVTLTSQAGATFQSFAKFGNFGDDLYSGWLAGA
Q----------GPWN-SSVTLTSKKGATFQSFAKFGNFGDDLYSGWLSEA
Q----------GPWN-NSVTLTSRAGATFQSFAKFGNFGDDLYSGWLAEA
Q----------GPWN-SSITLTSNKGHMFQSFAKFGNFGDDLYSGWLVEA
P----------GPWN-RSVTLTSRAGAVFQSFAKFDYFHDDLYSGWLSTA
S----------APWN-RSVALTSSSGEVFFSFAKFGAFADDLYSGWLASA
S----------APWN-RSVALTSSSGEVFFSFAKFGAFADDLYSGWLASA
P----------PGGK-RKAGLRSVAGTNFNSFAKSKAFGKDLYVDWLAGE
G----------PPWK-NEVTLTSAAGKHFTSFAKYRKFGDDLYAGWVAEA
T----------PPWA-RKVVLSSAAGKQFTSFAKHKNFGADLYKDWVADV
K----------SPWN-RQVTLTSAGGKQFTSFAKDGRFGDDLYSGWVSEV
Q----------PPWN-RQVVLTSVGGKQFTSFSKHAHFSDDLYSGWVSQV
E----------PPWN-RQVVLTSVGGKEFTSFSKHAHFGDDLYSGWVSQV
E----------PPWN-RSAALTSLGGRHFWSLGKFRLFHDDLYSGWVAQA
E----------PPWN-RSAALTSLGGRRFLSLAKFRLFQDDLYSGWVAQA
E----------EPWN-STVALRSVGGKEFISFAKFRAFDDDLYSGWLAQA
E----------QPWN-SSVALRSVGGKEFISFAKFRSFDDDLYSGWLAQA
K----------KPWN-SSVTLTSLQGKKFVSFAKFRLFGDDLYSGWLAQA
E----------EPWN-SRVTLTSLRGKEFVSFAKSGFFGDDLYSGWLAQA
E----------EPWN-SQVTLTSKGGKEFVSFAKIGFFDDDLYSGWLAQA
E----------EPWN-SQVTLTSKGGKEFVSFAKFSFFDDDLYSGWLAQA

LESDLLVESWQHES--IIPSYCEGKYTVENVNLIQLPN--GIKFEEYDDH
LKNDLLVETWLRTEGTKLPSNCSAHYKVFKVTGISLPG--PVFFKETKDH
LASSLYTETWQNGPG-KTPSYCKGPFHVENIQSISFPKT-EIAFKETKDH
LGSSLLVESWQNGRG-KLPSFCLGKYQVFNVRYIGI-N--KSSFKQTRDH
FNSSLYVETWQNGCG-KLNSSCYQDQKVNNILRLNLAG--GEAFKETHDH
FQTGLLTETWQNGAG-KLNSFCGKY-KVMNIKEVKLPN--NISFTSTKDH
LQTDLLTETWQPKGT-EVLSNCTLPWHVYTIKRIKFLNY--S-FYSRHDH
LRTNMLVESWQSRQ--QLSSNCSLQYHVYNINRIGLPTQ--STFQTFYDH
LRTNMFVESWISRE--QLPSNCSLQYHVYNIKRIGLPTQ--SSFQSFYDH
LQTNLLVETWQP----KLPSNCSLPYYVYNIKQIRMSGQ--FAFSSYYDH
LKTHLLTETWQRTGQ-DLPSNCSLPYHVYNIKAIKLSQQ--TYFNSSQDH
LKTHLLTETWQRKRQ-ELPSNCSLPYHVYNVKAIKISGQ--SYFSSYQDH
LKTHLLTETWQRKRQ-ELPSNCSLPYHVYNVKAIKLSGQ--SYFSSYQDH
LKTHLLTETWQRKRQ-ELPSNCSLPHHVYNIKAIKISRH--SYFSSYQDH
LKTHLLTETWQRKRQ-ELPSNCSLPYHVYNVKAIKLSGQ--SYFSSYQDH
LKTHLLTETWQRKRQ-ELPSNCSLPYHVYNIKAIKISRH--SYFSSYQDH
LKTHLLTETWQRKRQ-ELPSNCSLPYHVYNVKAIKLSRQ--SYFSSYQDH
LKTHLLTETWQRKRQ-ELPSNCSLPYHVYNIKAIKLSRH--SYFSSYQDH
LKTHLLTETWQRKRQ-ELPSNCSLPYHVYNIKAIKLSQH--SYFSSYQDH
LKTHLLAQTWQKKKQ-ELPSNCSLPYHVYNIKSIGVTSK--SYFSSRQDH
LKVHLLVESWQRKNH-ELPSNCSLPYHVYNIKAIRGPLQ--SDFPSHHDH
LKTDFLIESWHHKGH-GLFSNCSLTYHVYNIKQIKIPWN--SSFSSYYDH
LQTNFLVESWQRKGH-RLFSNCSLPYHVYNVNLVGTPWN--SSFPSYYDH
LQTNFLVESWQRKGR-RLFSNCSLPYHVYNVNLVGTPWN--SSFSSYYDH
LQTDLLAEYWHHYKH-DLPSNCSLQHYVFNINLIKTPWN--STFCSFHDH
LQTDLLAESWQHDGQ-ELPSNCSLQHHVYNINLIKTPGN--STFHSYYDH
LQTDLLAESWQHDGQ-ELPSNCSLQHHVYNINLIKTPGN--STFHSYYDH
LKTDLLAESWQHSGQ-KLPSNCSLQYYVYNINLIGTPLN--STFHSILDH
LKTDLLAESWQHSGQ-KLPSNCSLQYHVYNINLIGTPLN--STFHSIEDH
LKTDLLAESWQHSGH-RLPSNCSLQYHVYNIHLIGTPLN--LTFYSSNDH
LKTDLLVESWQHSGH-RLPSNCSLQYHVYNINLIGTPLN--STFYSINDH
LKTDLLAESWQRSGE-KLYSNCSLDYHVYNINIIGLPLN--STFHSINDH
LKTDLLAESWQRSGE-KLYSNCSLDYHVYNINIIGTPLN--STFHSINDH
LKTDLLAESWQRSGE-KLYSNCSLDYHVYNINIIGMPLN--STFHSINDH
LKTDLLAESWQRSGQ-KLYSNCSLDYHVYNINLIGMPLN--STFHSINDH
LKTDLLAESWQHSGQ-KLPSNCSLDYHVYNINLIGTPLN--STFYSINDH
LETDLLAETWQRTKD-ALPSNCSLPQHVYNILRIKLPGS--VVFLSHSDH
LKTDLLVETWNGSKH-ELPSNCSLPKHVYNVVRVQLPGP--ALFYSYNDH
LGTDLLVQSWRRGKH-VLPSNCSLPKHVYNVDMLELPGP--ALFDTRQDH
LGVDLLVQSWQRQGH-DLPSNCSLPEHTMNIKRVRLPGS--VLFLSEHDH
LGADLLVETWQRGTH-TLPSNCSLPKHALNIQRIRLPGP--VQFWSYHDH
LDADLLVQTWQTQGR-ELPSNCSLPRHTMNIKRTVLPPS--VRFESHYDH
LGADLLVQTWQTQGR-ELPSNCSLPRHTMNIKRTVLPPS--VQFESHYDH
LDADLLVESWQTQGH-ELPSNCSLPRHTLNIKRVQLPGP--VHFQSHYDH
LGADLLVESWQRQGH-DLPSNCSLAKHTMNIKKIQLPRS--ILFYSHYDH
LGTDLLVESWLHQAH-QLPSNCSLPWHVMNINAVCLPGP--QMFRSYEDH
LNTDFLVETWQREAH-QLPSNCSLPYHVMNIKRVSLSEL--VTFSSYDDH
LKTDLLVETWQREAH-QLPSNCSLPFHVMNIKWVRLPEN--VTFSSYEDH
LQSDLLVQFWIRSTG-ILSSDCSDDWKVLNIKLLNPGQ-T-FSFKTSQDH
LKSDLLVQFWVRSTG-ILPSDCSLGWKVLDIKSINPGQ-T-FTFKATQDH
LKSDLLVQFWVRSTG-ILPSDCSLGWKVLDIKSINPGQ-T-FTFKTTEDH
LQSDLLVQFWVRSTG-VLPSDCSLGWKVLDITLLNPGQ-T-FTFKASQDH
LQSDLLVQFWIRSRG-ILPSDCSQGWKVLDITLIHPGQ-T-FTFKTSQDH
LQSDLLVQFWIRSTG-ILPSDCSQGWKVLDITLINPGQ-T-FTFKASQDH
LQSNLLVQFWRRSTG-ILPSDCSPNWEVLNIDLISPGQ-K-VTFKATEDH
LQTDLLVQFWRRSTG-VLRSDCSSRWKVLDVNLLSPGG-R-VTFKATEDH
LQADLLVQFWRRSTG-ILDSDCSPAYKVLNINLLSPGQ-H-LTFKATEDH
LKSSLYLESWVHGVG-VFDSNCSGEFCVCRVSSISLPSV--APFSSEEDH
LGTNLQVQFWHKTVG-ILPSNCSDIWQVLNVNQIAFPGPAGPSFNSTEDH
LGTNLQVQFWHKTVG-VLPSNCSDIWQVLNVNQIAFPGPGGPSFNSTEDH
LGTNLQVQFWQNSPG-ILPSNCSGAYQVLDVTQTGFPGPSRLTFSATEDH
LGTNLQVQFWPNSPG-ILPSNCSGTHKILDVTETGFPGPSGPTFNATEDH
LGSNLQVQFWPNSRG-ILPSNCSGTWKVLDVTRTAFPGPAGPTFSATEDH
LGSNLQVQFWQNSHG-ILPSNCSRDQHVLDVTQIAFPEPAGPAFSATEDH
LGSNLQVQFWQNSPG-ILPSNCSGVQHVLDVTQIAFPEPAGPAFSSTEDH
LGSNLQVQFWQNSAG-ILPSNCSGAQHVLDITEIAFPGPGGPTFSATEDH
LGSTLQVQFWQRSSG-ILPSNCSGAQHVFDVTQTAFPGPAGPAFNATEDH
LGSNLQVQFWQKSPG-ILPSNCSRVQHVLDVTQIAFSGPAGPTFSTTEDH
LGSDLQVQFWQRSPG-ILPSNCSGVQHVLDVTQIAFPGLAGPTFNATEDH
LDSDLFVQFWPKTPA-VLPSNCSGPFHVLNVLETAFPDSTVPAFSATHDH
LGSDLDVQFWPNSPG-VLPSNCSGPFRVLNVVHTAFPPPAGPTFSATLDH
LGSDLDVQFWPNSPG-VLPSNCSGPFRVLNVVHTAFPPPAGPTFSATLDH
FASDLLVQSWPNSRG-TLPSNCSGPHWVYNVDTIHLPG-N-PDFTSTVDH
FHSDLFVQTWLNSAH-TLRSNCSMTYAVYNVRNITFGA-K-IRFDTHEDH
FQSDLFVQSWLNCRR-ALPSNCSGQYAVYNVEGILFPK-G-AAFSTHVDH
LKSDLYVQFWLNSRG-ILLSNCSLTYHTYDIVTISFGS-S-ISYSSNKDH
LKSHLFVQFWQNSRG-VLPSNCSLPFHTYNIMEIDISC-A-YSFSTHNDH
LKSHLFVQFWQNSRG-VLPSNCSQPFYTYDILEIGFPS-A-YSFTSHIDH
LSSDLYVQFWPNSRG-VLPSNCSGPYRVYNIKELGFPAPG-PDFLATVDH
LSSDLYVQFWPNSRG-VLPSNCSGPYRVYNIEELGFPAPG-PDFPATVDH
LASNLYVQFWLRSRG-ILPSNCSGHFRVYNMEEIAFQHAA-ISFASMVDH
LASNLYVQFWLRSRG-ILPSNCSRHFRVYNMEEISFQHAA-ISFASMVDH
LASDLYVEFWHKSRG-ILPSNCSGHYKVYNVQDVAFQSPA-TSFFSTSDH
LATDLYVEFWVKSRG-ILASNCSGQFNVYNVEQLAFRDPA-TPFFSTKDH
LATDLYVEFWLKSPG-VLASNCSGQYRVYNVEQLAFQDPA-TSFFSTSDH
LATDLYVEFWLKSPG-VLASNCSGQYRVYNVEQLAFQDPA-TSFFSTSDH

AKWAISKTA---DSQGKKWTCVGDINREYGQYKRGGGTLCFSNPDVWEAF
AKWAASYVKNVSNMSSVPWTCIGDINRMESQFHRGGGTVCLQNLGMWKAF
SKWAVTVK-----STQGDWTCIGDINRQEGQLHRGGGTVCMNNRQVWKSF
SKWAITVK-----GASKYIVCIGDINRQEHQEERAGGTVCFKDSSVWTSF
SKWAVTTK-----PGLV-WTCIGDINRQCHQKLRGGGTVCFQNADVHRYF
SKWAVTLK-----TGNP-WTCIGGLNRQMSQEDRPGGTVCVNHPQIWQAF
SKWCVSRG------SQDMWTCIGDLNRYPEQIWRSGGFVCTQNKLIYTAF
SKWCVSQS------NEDLWTCIGDLNRHPAQTRRSGGFICTQNKHIYTAF
SKWCVSQS------NGDLWTCIGDLNRHPLQTRRSGGFICTQNKHIYTAF
AKWCVSQR------YKRHWTCIGDLNRSPFQTRRGGGFICTQNKHIYLAF
SKWCISQKG-----TKNHWTCIGDINRSASQAFRSGGFICTQNRHIYQAF
AKWCVSQKR-----TKNRWTCIGDLNRSPYQAFRSGGFICTQNQHIYHAF
AKWCVSQKR-----TKNSWTCIGDLNRSPYQALRSGGFICTQNQHIYHAF
AKWCISRKG-----TKNRWTCIGDLNRSPYQASRSGGFICTQNQHIYQAF
AKWCISLKG-----AKNRWTCIGDLNRSPYQAFRSGGFICTRNRYIYQAF
AKWCTSQKG-----TKNRWTCIGDLNRSPSQAFRSGGFICTQNQHIYQAF
AKWCISQKG-----TKNRWTCIGDLNRSPHQAFRSGGFICTQNQRIYQAF
AKWCISQKG-----TKNRWTCIGDLNRSPHQAFRSGGFICTQNWQIYQAF
AKWCISQKG-----TKNHWTCIGDLNRSPHQAFRSGGFICTQNWHIFQAF
SKWCVSIKG-----SANRWTCIGDLNRSLHQALRGGGFICTKNHYIYQAF
SKWCVSTKD-----SQARWTCIGDLNRSPHQALRSGGFICSKNRYIYQSF
SKWCVSLK------PEDRWTCIGDLNYAAQQAKRSGGFVCTQNQFIYKAF
SKWCVSSR------PEDRWTCVGDLNYSPQQAKRSGGFVCTQNQHIYMAF
SKWCVSSH------PEDRWTCIGDLNYSPQQAKRSGGFICTQNQHIYMAF
SKWCVSRL------YEDEWTCIGDLNRAPPQAWRSGGFICTQNRYIYKAF
SKWCVSWR------YEDLWTCIGDLNRAPQQAWRSGGFICTQNQYVYKAF
SKWCVSWR------YEDLWTCIGDLNRAPQQAWRSGGFICTQNRYIYKAF
SKWSVSMK------EEVQWTCIGDLNRAVEQAWRSGGFICTQNKHIYSAF
SKWSVSKK------NEDQWTCIGDLNRAVEQAWRSGGFMCTKNEHIYNAF
SKWCVSRI------YEDQWTCIGDLNRAAEQAWRSGGFICTQNQYIYKAF
SKWCVSRI------YEDQWTCIGDLNRAAEQAWRSGGFICTQNKYIYKAF
SKWAVSRK------YEDQWACIGDLNRAAEQAWRSGGFICTQNEQIYKAF
SKWAVSRK------Y-NQWTCIGDLNRAAEQAWRSGGFICTQNEQIYKAF
SKWAVSRK------YKDQWTCIGDLNRAAEQAWRSGGFICTQNEQIYKAF
SKWAVSRK------YEDQWTCIGDLNRAAEQAWRSGGFICTQNEHIYSAF
SKWAVSRE------YKDQWTCIGDLNRAAEQAWRSGGFVCTQHEHIYKAF
SKWCVSQD------YSRQWTCIGDINRTYGQMWRGGGLLCTLNPFIYKAF
SKWCVSLR------YRDQWVCIGDLNRTFGQMWRSGGLLCTQHPNIYKAF
SKWCVSPR------PARGWFCIADLNRTPWQMWRSGGLLCTQSPSLYRAF
SKWCMSES------YGDDWTCLGDLNRERAQLWRGGGLICLYNYQLHQAF
AKWCVSQA------HEDQVTCLGDLNREEAQQWRGGGLICSFNPLIYRAF
SKWCVSQA------YEDQVVCLGDLNRVKAQMLRGGGLICSYNPVIYKAF
SKWCVSQA------YEDQVVCLGDLNRVKTQMLRGGGLICSYNPVIYKAF
SKWCVSRI------YEDQVTCLGDLNREKAQQWRAGGLVCSFNPLIYKAF
SKWCVSRL------YEDQVTCLGDLNREMGQLWRGGGLICSSNPLIYKAF
SKWCVSYT------FKDQWTCLGDLNRDGGQAGRGGGLTCCQNSVIYKAF
SKWCVSWE------HQTQWTCLGDLNRESRQAWRGGGLICTPNSAMYKAF
SKWCVALE------YKAQWTCLGDLNRESTQAFRGGGLICSQNPAIYKAF
SKWAVSPSETG---AGGGWVCVGDINRDEAEEKRGGGTVCHRDPVVWKAY
SKWAVSLRAARDGSRGGGWVCVGDINRNEAEERRGGGTVCLQDPTVWKAY
SKWAVSLRAAQDGSRGGGWVCVGDINRNEAEEQRGGGTVCLQDPTVWKAY
SKWAVSSKAAGKG-VGGGWVCVGDINRNQAEEKRGGGTVCLRDPVVWKAY
SKWAVSPKAAVQG-SGGGWVCVGDINRNEAEEKRGGGTVCLQDPVVWKAY
SKWAVSTQASSSG-AGGGWVCVGDINRNEAEEKRGGGTVCLRDPVVWKAY
SKWAVSSSS-GT---SGGWVCVGDINRDEAEEKRGGGTVCRRDAVVWKAY
SKWAVSAGG-GRGLRGGAWVCVGDINRNQAEEKRGGGTVCRKDVAVWKAY
SKWAASV--------SGSWVCVGDINRNEAEEKRGGGTVCQQNSVVWKAY
SKWCVSQTG---GSPGGAWACVGDINRNRGEEYRGGGTVCTDDPAIWAAF
SKWCVSPK--------GPWTCVGDMNRNQGEEQRGGGTLCAQLPALWKAF
SKWCVSPK--------GPWTCVGDMNRNQGEEQRGGGTLCAQLPALWKAF
SKWCVAPQ--------GPWACVGDMNRNKAETHRGGGTVCTQLPSFWKAF
SKWCVAPE--------GPWVCVGDMNRNKRETHRGGGTLCTQVPALWKAF
SKWCVAPE--------GPWACVGDMNRNQGEEHRGGGMLCAQLPALWKAF
SKWCVAPE--------GPWVCVGDMNRNLREEQRGGGTLCAQLPALWKAF
SKWCVAPK--------GPWACVGDMNRNLREEQRGGGTLCARLPTLWKSF
SKWCVAPK--------GPWTCVSDMNRNQREEHRGGGTLCAQLPALWKAF
SKWCVTPK--------GPWACVGDMNRNQREEHRGGGTLCAQM--LWKAF
SKWCVAPE--------GPWTCVGDMNRNQREEHRGGGTLCAQLPALWKAF
SKWCVAPE--------RPWACVGDMNRNKREEHRGGGTLCAQLPTLWKAF
AKWCVALN--------SSWTCIGDLNRNQAEEQRGGGTLCSQMPALWKAF
SKWCVAAR--------GPWTCVGDMNRNQGEEHRGGGILCSRLPALWKAF
SKWCVAAK--------GPWTCVGDMNRNQGEEHRGGGVLCSRLPALWKAF
SKWCVTHPR---G-DGPSWVCVGDINRDRAEEFRGGGVVCVNDPAVWKSF
SKWCVTIP----G-AGAKWTCIGDINRDEAQEHRGGGTVCTDDPVVWDSF
SKWCMTRP----G-GGSSWTCIGDINRDQAQEERGGGTVCNDDPAVWDAF
SKWCVTSS------DSPGWACIGDMNRDLEEMQRGGGTLCSSDPRIWKSF
SKWCVT--------DGAGWACVGDMNRDVKEERRGGGTVCVNDPNVWKSF
SKWCVT--------DGPGWACVGDMNRDLREEQRGGGTVCVNDVAIWKSF
SKWCVSTE------STPGWACVGDMNRNLEEEQRGGGTLCQQDPAVWKSY
SKWCVSTE------STPGWACVGDMNRNLEEEQRGGGTLCQQDPAVWKSY
SKWCVSTE------SDPGWACVGDMNRNRAEEYRGGGTICCRDAAVWKAF
SKWCVSTE------SDPGWACVGDMNRNRAEEYRGGGTICCRDAAVWKAF
SKWCVGKG------NDSGWACVGDMNRNLAEEHRGGGIICLHDSAVWKTF
SKWCVGTE------RDPGWACVGDMNRNHAEEHRGGGTLCCRDFAIWKSF
SKWCVGVE------SDSGWACVGDMNRNHAEEHRGGGTICCHDVTIWKSF
SKWCVGVE------SDSGWACVGDMNRNHAEEHRGGGTICCHDVTIWKSF

HGTIAEYKQCKKGTSLN------------------------
NNSVNSFDSCH------------------------------
SGLVGAVEHCKV-----------------------------
YNVVKSYEKCPKLSVAS------------------------
LSAVTEVQKCPQAETSCYSEVFGDL----------------
VSIVKDMETCTKSED--------------------------
RNIVAYYSDCG------------------------------
RNMVLYYKNCTDTEYKI------------------------
RNMVLYYKNCTDTENKM------------------------
RGLILHYQNCNQS----------------------------
QGLVLYYEKCN------------------------------
QGLVLYYEHCK------------------------------
QGLVLYYEHCN------------------------------
QGLVLYYENCN------------------------------
ERLVLYYENCN------------------------------
QRLVLYYENCN------------------------------
QGLVLYYENCN------------------------------
QGLVLYYESCK------------------------------
QGLVLYYESCN------------------------------
HKLYLRYGFCK------------------------------
DRLVSHYASCN------------------------------
RSLVLQYYDCDPSCVYT------------------------
RALVLHYYDCREFQEFTGAAQTSGL----------------
RALVLHYYDCREFQEFSHAEQTSGL----------------
RHLVFHYQSCSNSSVWL------------------------
RHMIFHYHSCNNS----------------------------
RHMIFHYHSCNNS----------------------------
RRLVINYESCNDASTWI------------------------
RNLVIQYESCNDAST--------------------------
RHLVIHYESCNDSPTWI------------------------
RHLVIRYESCHDSPTWI------------------------
RHLIIHYESCTSAPREP------------------------
RHLIIQYESCTSAPREL------------------------
RHLIIHYESCTSAPREL------------------------
RHLIIHYESCTAASTGI------------------------
RHLIIHYESCTDASTLI------------------------
RHSVLLYRKCIDG----------------------------
RRSVSWYKNCSDAQLCNWGNIDHEV----------------
RKLVSHYKNCS------------------------------
REAVDWYIGC-------------------------------
RQAVDWYISC-------------------------------
RKAVDWYISC-------------------------------
RKAVDWYISC-------------------------------
RQVVDWYIGC-------------------------------
RQVVDWYIQC-------------------------------
RKAMARYKHC-------------------------------
RSAVAWYKNC-------------------------------
RQAVAWFKSC-------------------------------
RTAALDCEDCQGKTVQC------------------------
RTAALECEACGGGMIQC------------------------
RTAALECEACGGGTIQC------------------------
RTAALECEGCTGGSGQC------------------------
RAAAMECEACGGGTIQC------------------------
RTAALQCEACGGGTIQC------------------------
RSAALQCESCSGEVQTCEQAQRFR-----------------
RAAALKCESCTGEEEECETARLYR-----------------
RTAALKCDSCSGSVEECEAALLY------------------
AKATTSVEPCPAGPRDKNNNRGSCDCAVPACRGGYVGLPGL
QPLVKNYQPCNGMARKPSRAYKI------------------
QPLVKNYQPCNGMARKPSRHYKI------------------
QSLVKDWKPCIEGS---------------------------
RSLVKACKPC-------------------------------
QPLVKAWEPCRDESWARKPHRAHES----------------
QPLVKAWKPCGENRTFFP-----------------------
QPLVKAWEPCGENRTFSPGRAPAEHVR--AKAQKTLGTSA-
QPLVKDWERCSEGG---------------------------
KPLVKAWEPCEKKSRAYSLGSPAGLWT--------------
QPLVKAWKPCGEKSRAFSSGSPAEHMS--------------
QPLVKAWEPCGK-----------------------------
RPLVKEYRPCPSTEA--------------------------
QPLVQKCQPC-------------------------------
QPLVQKCQPC-------------------------------
SSLVLKFKDCSSRN---------------------------
SSLVASCEICACSCSEKGRSPV-------------------
SILVVSCQICKCTCSGNA-----------------------
KTLVSKYSTC-------------------------------
RSLVSSYNNCTGPVSYSRV----------------------
RSLVSSYEKCAGPVG--------------------------
YTLVQNYSKC-------------------------------
YALVQKYSKC-------------------------------
RSLVQKYTDCDGAGHQPVTRTVIT-----------------
RSLVQKYTDCDGAGQQPVARTVIT-----------------
HSLVHNYTDCDGAVDHLRSGL--------------------
HSLVQNYTACDTTGYGL------------------------
HSLVQNYTDCDTTGYGL------------------------
HSLVQNYTDCDTTGYGL------------------------
